# Supplementary material for: Combined Experimental and Ab Initio Methods for Rationalization of Magneto-Luminescent Properties of YbIII Nanomagnets Embedded in Cyanido/Thiocyanidometallate-Based Crystals
Source: J Phys Chem Lett. 2021 Oct 25;12(43):10558–66. doi: 10.1021/acs.jpclett.1c02942 (PMC8573772; doi:10.1021/acs.jpclett.1c02942)
Supplement: Supplementary file 2 — jz1c02942_si_002.cif [file jz1c02942_si_002.cif]

#\#CIF_1.1
 
#  CIF produced by WinGX routine CIF_UPDATE
#  Created on 2019-11-02 at 17:18:25
#  Using CIFtbx version 3.0.4  1 Sep 2006
 
#  Dictionary name : cif_core.dic
#  Dictionary vers : 2.4.3
#  Request file    : c:\wingx\files\archive.reqdat
#  CIF files read  : sc_jz353_2_0m_a project
 
#------------------ SECTION 1. GLOBAL INFORMATION ---------------------------#
 
data_global
 
#------------------ AUDIT DETAILS -------------------------------------------#
 
_audit_creation_date            2019-11-02
_audit_creation_method          'WinGX routine CIF_UPDATE'
_audit_conform_dict_name        cif_core.dic
_audit_conform_dict_version     2.4.3
_audit_conform_dict_location    ftp://ftp.iucr.org/pub/cif_core.dic
_audit_update_record            ?
 
#------------------ AUTHOR DETAILS -------------------------------------------#
 
# Name and address of author for correspondence
 
_publ_contact_author_name       'Chorazy, Szymon'
_publ_contact_author_address
;
7-3-1 Hongo, Bunkyo-ku, 113-0033 Tokyo, Japan
;
_publ_contact_author_email       'szymon@chem.s.u-tokyo.ac.jp'
_publ_contact_author_fax         ' '
_publ_contact_author_phone       ' '
 
 
# Insert blank lines between references
 
_publ_section_references
;
Blessing, R. H. (1995) Acta Cryst., A51, 33-38.
 
Blessing, R. H. (1987) Cryst. Rev. 1, 3-58.
 
Blessing, R. H. (1989) J. Appl. Cryst. 22, 396-397.
 
Bruker (2012) APEX2 (Version 2012.10-0), SAINT (version 8.27B), SADABS
(version 2012/1), BrukerAXS Inc, Madison, Wisconsin, USA.
 
ABSCOR: Higashi, T. (1995). ABSCOR. Rigaku Corporation, Tokyo, Japan.
 
CAD-4 Software: Enraf-Nonius (1989). CAD-4 Software (or CAD-4 EXPRESS).
Enraf-Nonius, Delft, The Netherlands.
 
Cambridge Structural Database: Allen, F. R. (2002). Acta Cryst. B58, 380-388.
 
CAMERON: Watkin, D. J., Prout, C. K. & Pearce, L. J. (1996). CAMERON.
Chemical Crystallography Laboratory, Oxford, England.
 
CrysAlis CCD, CrysAlis RED and associated programs: Oxford Diffraction (2006).
Program name(s). Oxford Diffraction Ltd, Abingdon, England.
 
CRYSTALS: Betteridge, P. W., Carruthers, J. R., Cooper, R. I., Prout, K. &
Watkin, D. J. (2003). J. Appl. Cryst. 36, 1487.
 
COLLECT: Nonius (1998). COLLECT. Nonius BV, Delft, The Netherlands.
 
DENZO/SCALEPACK:  Otwinowski, Z. & Minor, W. (1997). Methods in Enzymology,
Vol. 276, Macromolecular Crystallography, Part A, edited by C. W. Carter Jr
& R. M. Sweet, pp. 307-326. New York: Academic Press.
 
DIAMOND: Brandenburg, K.(2006). DIAMOND. Crystal Impact GbR, Bonn, Germany.
 
DIF4 and REDU4: Stoe & Cie (1991). Program name(s). Stoe & Cie, Darmstadt,
Germany.
 
DIFABS: Walker, N. &  Stuart, D. (1983). Acta Cryst., A39, 158 - 166.
 
DIRAX: Duisenberg, A. J. M. (1992). J. Appl. Cryst. 25, 92-96.
 
DIRDIF-2008: Beurskens, P.T., Beurskens, G., de Gelder, R., Garci\'ia-Granda,
S., Gould, R.O. & Smits, J.M.M. (2008) The DIRDIF-2008 program
system, Crystallography Laboratory, Radboud University  Nijmegen,
The Netherlands.
 
EDMA: Palatinus, L., Prathapa, S. J. & van Smaalen, S. (2012) J. Appl. Cryst.
45, 575-580.
 
enCIFer: Allen, F. H., Johnson, O., Shields, G. P., Smith, B. R. & Towler,
M. (2004). J. Appl. Cryst. 37, 335-338.
 
EVALCCD: Duisenberg, A. J. M., Kroon-Batenburg, L. M. J. & Schreurs,
A. M. M. (2003). J. Appl. Cryst. 36, 220-229.
 
JANA2000: Petricek, V. & Dusek, M. (2000). JANA2000. Institute of Physics,
Czech Academy of Sciences, Prague, Czech Republic.
 
MERCURY: Macrae, C. F., Bruno, I. J., Chisholm, J. A., Edgington,
P. R., McCabe, P., Pidcock, E., Rodriguez-Monge, L., Taylor, R.,
van de Streek, J. & Wood, P. A. (2008). J. Appl. Cryst. 41, 466-470.
 
MOGUL: Bruno, I. J., Cole, J. C., Kessler, M., Luo, J., Motherwell,
W. D. S., Purkis, L. H., Smith, B. R., Taylor, R., Cooper, R. I., Harris,
S. E. & Orpen, A. G. (2004). J. Chem. Inf. Comput. Sci. 44, 2133-2144.
 
ORTEPII: Johnson, C. K. (1976). ORTEPII. Report ORNL-5138. Oak Ridge
National Laboratory, Tennessee, USA.
 
ORTEPIII:  Burnett, M. N. & Johnson, C. K. (1996). ORTEPIII.
Report ORNL-6895. Oak Ridge National Laboratory, Tennessee, USA.
 
ORTEP-3: Farrugia, L. J. (2012). J. Appl. Cryst. 45, 849-854.
 
PARST: Nardelli, M. (1995). J. Appl. Cryst. 28, 659.
 
PLATON: Spek, A. L. (2009). Acta. Cryst. D65, 148-155.
 
PROCESS: Rigaku (1996). PROCESS. Rigaku Corporation, Tokyo, Japan.
 
PROCESS-AUTO: Rigaku (1998). PROCESS-AUTO. Rigaku Corporation, Tokyo, Japan.
 
PublCIF: Westrip, S. P. (2010). J. Appl. Cryst. 43, 920-925.
 
SCHAKAL: Keller, E. (1999) University of Freiburg, Germany.
 
SHELX: Sheldrick, G. M. (2008). Acta Cryst. A64, 112-122.
 
SHELXD: Schneider, T. R. & Sheldrick, G. M. (2002) Acta Cryst. D58, 1772-1779.
 
SIR92: Altomare, A., Cascarano, G., Giacovazzo, C., Guagliardi, A., Burla,
M. C., Polidori, G. & Camalli, M. (1994). J. Appl. Cryst. 27, 435.
 
SIR97: Altomare, A., Burla, M. C., Camalli, M., Cascarano, G. L.,
Giacovazzo, C., Guagliardi, A., Moliterni, A. G. G., Polidori, G. &
Spagna, R. (1999). J. Appl. Cryst. 32, 115-119.
 
SIR2002: Burla, M. C., Camalli, M., Carrozzini, B., Cascarano, G. L.,
Giacovazzo, C., Polidori, G. & Spagna, R. (2003). J. Appl. Cryst. 36, 1103.
 
SIR2004: Burla, M. C., Caliandro, R., Camalli, M., Carrozzini, B.,
Cascarano, G. L., De Caro, L., Giacovazzo, C., Polidori, G. & Spagna, R.
(2005). J. Appl. Cryst. 38, 381-388.
 
SIR2008 & IL MILIONE: Burla, M. C., Caliandro, R., Camalli, M., Carrozzini, B.,
Cascarano, G. L., De Caro, L., Giacovazzo, C., Polidori, G., Siliqi, D.,
& Spagna, R. (2007). J. Appl. Cryst. 40, 609-613.
 
SIR2011: Burla, M. C., Caliandro, R., Camalli, M., Carrozzini, B.,
Cascarano, G. L., Giacovazzo, C., Mallamo, M., Mazzone, A., Polidori, G.
& Spagna, R. (2012). J. Appl. Cryst. 45, 357-361.
 
SUPERFLIP: Palatinus, L. & Chapuis, G. (2007) J. Appl. Cryst. 40, 786-790.
 
TEXSAN: Molecular Structure Corporation & Rigaku (2000). TEXSAN. MSC,
The Woodlands, Texas, USA, and Rigaku Corporation, Tokyo, Japan.
 
WinGX: Farrugia, L. J. (2012). J. Appl. Cryst. 45, 849-854.
 
X-AREA, X-RED, X-RED32, X-SHAPE:  Stoe & Cie (2002). Program name(s).
Stoe & Cie GmbH, Darmstadt, Germany.
 
XCAD4: Harms, K. & Wocadlo, S. (1995). XCAD4. University of Marburg, Germany.
 
XSCANS: Siemens (1994). XSCANS. Siemens Analytical X-ray Instruments Inc.,
Madison, Wisconsin, USA.
 
;
 
#------------------  SECTION 2. COMPOUND(S) DETAILS -------------------------#
 
data_shelx
 
_audit_creation_date                    2019-11-02T17:18:25-00:00
_audit_creation_method                  'WinGX routine CIF_UPDATE'
_audit_conform_dict_name                cif_core.dic
_audit_conform_dict_version             2.4.3
_audit_conform_dict_location            ftp://ftp.iucr.org/pub/cif_core.dic
_publ_requested_category                FM
 
#----------------------------------------------------------------------------#
#                   CHEMICAL INFORMATION                                     #
#----------------------------------------------------------------------------#
 
_chemical_formula_moiety                'C92 H64 Ag6 N28 O31 Yb2'
_chemical_formula_sum                   'C92 H64 Ag6 N28 O31 Yb2'
_chemical_formula_weight                3051.01
_chemical_absolute_configuration        unk
 
#----------------------------------------------------------------------------#
#                   UNIT CELL INFORMATION                                    #
#----------------------------------------------------------------------------#
 
_symmetry_cell_setting                  orthorhombic
_symmetry_space_group_name_H-M          'P 21 21 21'
_symmetry_space_group_name_Hall         'P 2ac 2ab'
_symmetry_Int_Tables_number             19
loop_
    _symmetry_equiv_pos_as_xyz
'x, y, z'
'-x+1/2, -y, z+1/2'
'-x, y+1/2, -z+1/2'
'x+1/2, -y+1/2, -z'
 
_cell_length_a                          13.117(3)
_cell_length_b                          24.758(4)
_cell_length_c                          37.628(7)
_cell_angle_alpha                       90
_cell_angle_beta                        90
_cell_angle_gamma                       90
_cell_volume                            12220(4)
_cell_formula_units_Z                   4
_cell_measurement_temperature           100(2)
_cell_measurement_reflns_used           74569
_cell_measurement_theta_min             2.695
_cell_measurement_theta_max             26.531
_cell_measurement_wavelength            0.71073
 
#----------------------------------------------------------------------------#
#                   CRYSTAL INFORMATION                                      #
#----------------------------------------------------------------------------#
 
_exptl_crystal_description              block
_exptl_crystal_colour                   colourless
_exptl_crystal_size_max                 0.28
_exptl_crystal_size_mid                 0.22
_exptl_crystal_size_min                 0.1
_exptl_crystal_density_diffrn           1.658
_exptl_crystal_density_method           'not measured'
_exptl_crystal_F_000                    5928
 
#----------------------------------------------------------------------------#
#                   ABSORPTION CORRECTION                                    #
#----------------------------------------------------------------------------#
 
_exptl_absorpt_coefficient_mu           2.534
_exptl_absorpt_correction_type          'multi-scan' 
_exptl_absorpt_correction_T_min            0.537
_exptl_absorpt_correction_T_max           0.786
_exptl_absorpt_process_details          'SADABS-2016/2 (Krause, 2015)'
 
#----------------------------------------------------------------------------#
#                   DATA COLLECTION                                          #
#----------------------------------------------------------------------------#
 
_diffrn_ambient_temperature             100(2)
_diffrn_radiation_wavelength            0.71073
_diffrn_radiation_type                  MoK\a
_diffrn_radiation_probe                 x-ray
_diffrn_radiation_monochromator         graphite
_diffrn_measurement_device_type   	'D8Quest Eco Photon50' 
_diffrn_measurement_method       	 \w 
_diffrn_standards_number                0
_diffrn_standards_interval_time         0
_diffrn_standards_interval_count        .
_diffrn_standards_decay_%               ?
_diffrn_reflns_av_R_equivalents         0.097
_diffrn_reflns_av_unetI/netI            0.0992
_diffrn_reflns_number                   74569
_diffrn_reflns_limit_h_min              -16
_diffrn_reflns_limit_h_max              16
_diffrn_reflns_limit_k_min              -30
_diffrn_reflns_limit_k_max              31
_diffrn_reflns_limit_l_min              -46
_diffrn_reflns_limit_l_max              47
_diffrn_reflns_theta_min                2.695
_diffrn_reflns_theta_max                26.531
_diffrn_reflns_theta_full               25.242
_diffrn_measured_fraction_theta_full
                                        0.997
_diffrn_measured_fraction_theta_max
                                        0.99
_diffrn_reflns_Laue_measured_fraction_full
                                        0.997
_diffrn_reflns_Laue_measured_fraction_max
                                        0.99
_diffrn_reflns_point_group_measured_fraction_full
                                        0.997
_diffrn_reflns_point_group_measured_fraction_max
                                        0.988
_reflns_Friedel_fraction_full           0.997
_reflns_Friedel_fraction_max            0.986
_reflns_Friedel_coverage                0.843
_reflns_number_total                    25126
_reflns_number_gt                       19337
_reflns_threshold_expression            'I > 2\s(I)'
 
#----------------------------------------------------------------------------#
#                   COMPUTER PROGRAMS USED                                   #
#----------------------------------------------------------------------------#
 
_computing_structure_refinement         'SHELXL-2014/7 (Sheldrick, 2014)'
_computing_molecular_graphics           'Ortep for Windows (Farrugia, 2012)'
_computing_publication_material
                                   'WinGX publication routines (Farrugia, 2012)'
 
#----------------------------------------------------------------------------#
#                   STRUCTURE SOLUTION                                       #
#----------------------------------------------------------------------------#
 
_atom_sites_solution_hydrogens          geom
 
#----------------------------------------------------------------------------#
#                   REFINEMENT INFORMATION                                   #
#----------------------------------------------------------------------------#
 
_refine_ls_structure_factor_coef        Fsqd
_refine_ls_matrix_type                  full
_refine_ls_weighting_scheme             calc
_refine_ls_weighting_details
            'w=1/[\s^2^(Fo^2^)+(0.0891P)^2^+225.1545P] where P=(Fo^2^+2Fc^2^)/3'
_refine_ls_hydrogen_treatment           constr
_refine_ls_extinction_method            none
_refine_ls_number_reflns                25126
_refine_ls_number_parameters            1589
_refine_ls_number_restraints            327
_refine_ls_number_constraints           0
_refine_ls_R_factor_all                 0.123
_refine_ls_R_factor_gt                  0.095
_refine_ls_wR_factor_ref                0.254
_refine_ls_wR_factor_gt                 0.2356
_refine_ls_goodness_of_fit_ref          1.089
_refine_ls_restrained_S_all             1.088
_refine_ls_shift/su_max                 0.005
_refine_ls_shift/su_mean                0
_refine_ls_abs_structure_details
;
 Flack x determined using 6630 quotients [(I+)-(I-)]/[(I+)+(I-)]
 (Parsons, Flack and Wagner, Acta Cryst. B69 (2013) 249-259).
;
_refine_ls_abs_structure_Flack          0.495(5)
_refine_diff_density_max                4.346
_refine_diff_density_min                -2.43
_refine_diff_density_rms                0.223
 
#----------------------------------------------------------------------------#
#                   CONSTRAINTS AND RESTRAINTS                               #
#----------------------------------------------------------------------------#
 
 
#----------------------------------------------------------------------------#
#                   ATOMIC TYPES, COORDINATES AND THERMAL PARAMETERS         #
#----------------------------------------------------------------------------#
 
loop_
    _atom_type_symbol
    _atom_type_description
    _atom_type_scat_dispersion_real
    _atom_type_scat_dispersion_imag
    _atom_type_scat_source
C C 0.0033 0.0016 'International Tables Vol C Tables 4.2.6.8 and 6.1.1.4'
H H 0 0 'International Tables Vol C Tables 4.2.6.8 and 6.1.1.4'
Ag Ag -0.8971 1.1015 'International Tables Vol C Tables 4.2.6.8 and 6.1.1.4'
N N 0.0061 0.0033 'International Tables Vol C Tables 4.2.6.8 and 6.1.1.4'
O O 0.0106 0.006 'International Tables Vol C Tables 4.2.6.8 and 6.1.1.4'
Yb Yb -0.385 5.5486 'International Tables Vol C Tables 4.2.6.8 and 6.1.1.4'
 
loop_
    _atom_site_label
    _atom_site_type_symbol
    _atom_site_fract_x
    _atom_site_fract_y
    _atom_site_fract_z
    _atom_site_U_iso_or_equiv
    _atom_site_adp_type
    _atom_site_occupancy
    _atom_site_site_symmetry_order
    _atom_site_calc_flag
    _atom_site_refinement_flags_posn
    _atom_site_refinement_flags_adp
    _atom_site_refinement_flags_occupancy
    _atom_site_disorder_assembly
    _atom_site_disorder_group
Yb1 Yb 0.24295(7) 0.52581(3) 0.23035(2) 0.0272(2) Uani 1 1 d . . . . .
Yb2 Yb 0.31151(11) 0.51700(4) 0.48329(3) 0.0488(3) Uani 1 1 d . . . . .
Ag1 Ag 0.32152(16) 0.88298(10) 0.21295(6) 0.0552(5) Uani 1 1 d . . . . .
Ag3 Ag 0.4396(2) 0.85505(10) 0.28226(7) 0.0622(6) Uani 1 1 d . . . . .
Ag2A Ag 0.2457(17) 0.8389(7) 0.1427(5) 0.165(10) Uani 0.5 1 d D . P A 1
C84A C 0.093(2) 0.848(3) 0.1589(16) 0.053(14) Uani 0.5 1 d D U P A 1
N20A N 0.024(4) 0.850(3) 0.173(2) 0.09(2) Uani 0.5 1 d D U P A 1
C83A C 0.395(3) 0.835(3) 0.1227(16) 0.045(13) Uani 0.5 1 d D U P A 1
N19A N 0.461(3) 0.816(2) 0.1155(15) 0.063(15) Uani 0.5 1 d D U P A 1
O1S O 0.125(5) 0.267(3) 0.3249(17) 0.108(19) Uiso 0.5 1 d . . P B 1
Ag2B Ag 0.2094(12) 0.8398(6) 0.1482(4) 0.099(4) Uani 0.5 1 d D . P A 2
C84B C 0.063(3) 0.837(4) 0.171(2) 0.07(2) Uani 0.5 1 d D U P A 2
N20B N -0.017(3) 0.828(2) 0.1774(15) 0.069(15) Uani 0.5 1 d D U P A 2
C83B C 0.345(2) 0.8329(19) 0.1270(11) 0.029(9) Uani 0.5 1 d D U P A 2
N19B N 0.420(3) 0.827(2) 0.1087(14) 0.056(14) Uani 0.5 1 d D U P A 2
Ag5 Ag 0.2476(4) 0.9542(3) 0.49028(14) 0.0800(16) Uani 0.5 1 d D . P C 1
N26 N 0.147(10) 0.844(3) 0.498(3) 0.20(5) Uani 0.5 1 d D U P C 1
N25 N 0.334(4) 1.0637(14) 0.4950(15) 0.073(15) Uani 0.5 1 d D U P C 1
C90 C 0.174(4) 0.8871(15) 0.4839(16) 0.067(16) Uani 0.5 1 d D U P C 1
C89 C 0.294(5) 1.0307(14) 0.4960(18) 0.075(18) Uani 0.5 1 d D U P C 1
O19S O 0.566(9) 0.681(5) 0.448(3) 0.10(3) Uiso 0.25 1 d D . P D 2
Ag7A Ag 0.3368(6) 0.8682(4) 0.4301(2) 0.081(3) Uani 0.35 1 d D . P C 1
C93A C 0.301(7) 0.937(4) 0.413(2) 0.06(2) Uani 0.35 1 d . U P C 1
N29A N 0.297(6) 0.9836(17) 0.4003(19) 0.07(2) Uani 0.35 1 d D U P C 1
N30A N 0.347(6) 0.760(4) 0.462(2) 0.12(3) Uani 0.35 1 d . U P C 1
C94A C 0.389(5) 0.7941(18) 0.445(2) 0.05(2) Uani 0.35 1 d D U P C 1
Ag7B Ag 0.4100(13) 0.8167(6) 0.4338(3) 0.075(4) Uani 0.2 1 d D . P E 2
C94B C 0.347(6) 0.760(4) 0.462(2) 0.12(3) Uani 0.2 1 d D U P E 2
N30B N 0.296(15) 0.748(7) 0.477(6) 0.12(4) Uani 0.2 1 d D U P E 2
C93B C 0.423(9) 0.899(3) 0.454(5) 0.12(5) Uani 0.2 1 d D U P E 2
N29B N 0.438(14) 0.938(5) 0.452(5) 0.13(5) Uani 0.2 1 d D U P E 2
O17S O 0.670(4) 0.517(2) 0.1217(13) 0.086(14) Uiso 0.5 1 d . . P F 2
Ag7C Ag 0.4904(14) 0.7312(6) 0.4464(4) 0.086(4) Uani 0.2 1 d D U P G 3
C93C C 0.606(6) 0.696(4) 0.423(3) 0.05(3) Uani 0.2 1 d D U P G 3
N30C N 0.300(5) 0.768(4) 0.478(3) 0.03(2) Uani 0.2 1 d D U P G 3
C94C C 0.366(5) 0.769(5) 0.450(4) 0.03(3) Uani 0.2 1 d D U P G 3
N29C N 0.698(6) 0.689(6) 0.423(4) 0.08(4) Uani 0.2 1 d D U P G 3
O5S O 0.265(5) 0.108(2) 0.3671(15) 0.097(16) Uiso 0.5 1 d . . P H 3
O4 O 0.0730(10) 0.5329(5) 0.2328(4) 0.028(3) Uani 1 1 d . . . . .
O8 O 0.2354(11) 0.6180(5) 0.2292(4) 0.032(3) Uani 1 1 d . . . . .
O5 O 0.3918(10) 0.5060(6) 0.2578(4) 0.029(3) Uani 1 1 d . . . . .
O2 O 0.1751(11) 0.5324(6) 0.1719(4) 0.033(3) Uani 1 1 d . . . . .
O3 O 0.1834(11) 0.4553(5) 0.2670(4) 0.031(3) Uani 1 1 d . . . . .
O7 O 0.3716(11) 0.5569(6) 0.1920(4) 0.035(3) Uani 1 1 d . . . . .
O1 O 0.2759(11) 0.4469(5) 0.2013(4) 0.035(4) Uani 1 1 d . . . . .
O16 O 0.4759(15) 0.5167(6) 0.4847(4) 0.045(4) Uani 1 1 d . U . . .
N4 N 0.0211(13) 0.5352(7) 0.2638(5) 0.032(4) Uani 1 1 d . . . . .
O13 O 0.3415(15) 0.5471(6) 0.4250(4) 0.044(4) Uani 1 1 d . . . . .
O15 O 0.3704(13) 0.4435(6) 0.4484(4) 0.034(3) Uani 1 1 d . . . . .
N13 N 0.2760(18) 0.5830(8) 0.4097(6) 0.047(6) Uani 1 1 d . . . . .
O10 O 0.3597(15) 0.5232(7) 0.5441(4) 0.048(4) Uani 1 1 d . . . . .
N8 N 0.2272(14) 0.6460(7) 0.1991(5) 0.033(4) Uani 1 1 d . . . . .
O14 O 0.1666(13) 0.4999(7) 0.4523(5) 0.049(4) Uani 1 1 d . . . . .
N3 N 0.1087(14) 0.4236(7) 0.2551(5) 0.033(4) Uani 1 1 d . . . . .
C6 C 0.2552(19) 0.4412(8) 0.1396(6) 0.035(5) Uani 1 1 d . . . . .
N2 N 0.3128(18) 0.4442(7) 0.1685(5) 0.039(4) Uani 1 1 d . . . . .
N1 N 0.1091(13) 0.4963(7) 0.1610(5) 0.028(4) Uani 1 1 d . . . . .
O6 O 0.2320(11) 0.5599(5) 0.2904(4) 0.029(3) Uani 1 1 d . . . . .
O9 O 0.2611(18) 0.4393(6) 0.5106(4) 0.054(5) Uani 1 1 d . . . . .
N6 N 0.3061(15) 0.5927(8) 0.3014(5) 0.038(4) Uani 1 1 d . . . . .
N5 N 0.3975(15) 0.4822(7) 0.2901(5) 0.034(4) Uani 1 1 d . . . . .
C15 C 0.0120(18) 0.4383(9) 0.2602(7) 0.038(5) Uani 1 1 d . . . . .
C25 C 0.4040(18) 0.5138(8) 0.3202(6) 0.034(5) Uani 1 1 d . . . . .
N7 N 0.4400(16) 0.5932(7) 0.2046(6) 0.041(5) Uani 1 1 d . . . . .
C40 C 0.1386(17) 0.6592(8) 0.1848(6) 0.030(5) Uani 1 1 d . . . . .
H40 H 0.0793 0.6458 0.1952 0.036 Uiso 1 1 calc R U . . .
N14 N 0.1686(15) 0.4768(8) 0.4208(5) 0.037(4) Uani 1 1 d . . . . .
N15 N 0.4355(17) 0.4067(7) 0.4615(6) 0.041(5) Uani 1 1 d . . . . .
C67 C 0.1643(18) 0.4818(11) 0.3583(6) 0.043(6) Uani 1 1 d . . . . .
H67 H 0.1645 0.5024 0.3376 0.052 Uiso 1 1 calc R U . . .
C5 C 0.1435(17) 0.4474(10) 0.1454(6) 0.034(5) Uani 1 1 d . . . . .
O11 O 0.323(2) 0.6080(7) 0.4838(5) 0.064(6) Uani 1 1 d . . . . .
C16 C -0.0098(17) 0.4895(10) 0.2790(6) 0.037(5) Uani 1 1 d . . . . .
O9S O 0.2048(19) 0.3138(10) 0.5500(6) 0.074(6) Uiso 1 1 d . . . . .
N16 N 0.5429(17) 0.5142(9) 0.4557(5) 0.046(5) Uani 1 1 d . . . . .
C20 C 0.0008(16) 0.5854(9) 0.2789(7) 0.037(5) Uani 1 1 d . . . . .
H20 H 0.024 0.6167 0.2678 0.044 Uiso 1 1 calc R U . . .
C35 C 0.4139(18) 0.6488(9) 0.2008(10) 0.058(9) Uani 1 1 d . . . . .
N10 N 0.419(2) 0.4838(10) 0.5574(5) 0.057(6) Uani 1 1 d . . . . .
C44 C 0.201(3) 0.4317(10) 0.6026(6) 0.058(8) Uani 1 1 d . . . . .
H44 H 0.2351 0.4285 0.6242 0.07 Uiso 1 1 calc R U . . .
C10 C 0.414(2) 0.4431(10) 0.1656(7) 0.044(6) Uani 1 1 d . . . . .
H10 H 0.455 0.4479 0.1854 0.052 Uiso 1 1 calc R U . . .
C65 C 0.187(2) 0.5660(10) 0.3943(8) 0.054(7) Uani 1 1 d . . . . .
N9 N 0.2079(19) 0.4392(7) 0.5404(5) 0.044(5) Uani 1 1 d . . . . .
C66 C 0.176(2) 0.5052(9) 0.3896(6) 0.042(6) Uani 1 1 d . . . . .
C1 C 0.0023(17) 0.5080(13) 0.1639(7) 0.050(7) Uani 1 1 d . . . . .
H1 H -0.019 0.5411 0.1729 0.059 Uiso 1 1 calc R U . . .
C24 C 0.4182(16) 0.4889(9) 0.3522(6) 0.037(5) Uani 1 1 d . . . . .
H24 H 0.4254 0.5098 0.3726 0.044 Uiso 1 1 calc R U . . .
C70 C 0.153(2) 0.4228(10) 0.4197(7) 0.044(6) Uani 1 1 d . . . . .
H70 H 0.1458 0.4036 0.4408 0.053 Uiso 1 1 calc R U . . .
C31 C 0.5209(16) 0.5783(10) 0.2192(7) 0.042(6) Uani 1 1 d . U . . .
H31 H 0.5305 0.5415 0.2226 0.05 Uiso 1 1 calc R U . . .
C61 C 0.298(3) 0.6348(10) 0.4107(7) 0.059(8) Uani 1 1 d . . . . .
H61 H 0.3576 0.6459 0.4217 0.071 Uiso 1 1 calc R U . . .
O14S O 0.7967(16) 0.5283(9) 0.2346(5) 0.065(5) Uiso 1 1 d . . . . .
C7 C 0.295(2) 0.4347(10) 0.1065(6) 0.047(6) Uani 1 1 d . . . . .
H7 H 0.2518 0.4329 0.0869 0.056 Uiso 1 1 calc R U . . .
O12 O 0.174(2) 0.5552(9) 0.5156(6) 0.087(8) Uani 1 1 d . . . . .
C30 C 0.290(3) 0.6468(10) 0.2974(7) 0.052(7) Uani 1 1 d . . . . .
H30 H 0.2302 0.6593 0.2868 0.062 Uiso 1 1 calc R U . . .
N17 N 0.3388(18) 1.0114(14) 0.1967(8) 0.072(8) Uani 1 1 d . . . . .
C11 C 0.1336(19) 0.3773(9) 0.2399(7) 0.044(6) Uani 1 1 d . . . . .
H11 H 0.2017 0.3675 0.2377 0.052 Uiso 1 1 calc R U . . .
C26 C 0.391(2) 0.5758(9) 0.3152(8) 0.045(6) Uani 1 1 d . . . . .
O7S O 0.1268(19) 0.3258(10) 0.4819(7) 0.073(6) Uiso 1 1 d . . . . .
C21 C 0.4035(16) 0.4294(8) 0.2913(6) 0.031(5) Uani 1 1 d . . . . .
H21 H 0.3988 0.4092 0.2706 0.037 Uiso 1 1 calc R U . . .
C19 C -0.050(2) 0.5889(12) 0.3082(7) 0.051(7) Uani 1 1 d . . . . .
H19 H -0.0602 0.6224 0.3189 0.062 Uiso 1 1 calc R U . . .
C23 C 0.4219(17) 0.4331(9) 0.3550(7) 0.037(5) Uani 1 1 d . . . . .
H23 H 0.4275 0.4159 0.3769 0.044 Uiso 1 1 calc R U . . .
C36 C 0.3172(19) 0.6621(8) 0.1839(7) 0.038(5) Uani 1 1 d . . . . .
N21 N 0.303(2) 0.9541(18) 0.3108(9) 0.098(12) Uani 1 1 d . . . . .
C76 C 0.571(2) 0.4667(11) 0.4425(7) 0.052(7) Uani 1 1 d . . . . .
N11 N 0.313(3) 0.6416(12) 0.5149(9) 0.082(9) Uani 1 1 d . . . . .
C9 C 0.457(2) 0.4341(11) 0.1311(8) 0.052(7) Uani 1 1 d . . . . .
H9 H 0.5276 0.4303 0.1284 0.063 Uiso 1 1 calc R U . . .
C81 C 0.337(2) 0.9646(14) 0.2016(8) 0.059(8) Uani 1 1 d . . . . .
N18 N 0.263(3) 0.7628(12) 0.2382(9) 0.088(10) Uani 1 1 d . . . . .
C12 C 0.055(3) 0.3427(10) 0.2271(9) 0.067(9) Uani 1 1 d . . . . .
H12 H 0.072 0.3099 0.2165 0.08 Uiso 1 1 calc R U . . .
C69 C 0.1467(19) 0.3970(10) 0.3888(7) 0.041(6) Uani 1 1 d . . . . .
H69 H 0.1392 0.3597 0.3886 0.05 Uiso 1 1 calc R U . . .
C39 C 0.130(2) 0.6904(9) 0.1564(7) 0.043(6) Uani 1 1 d . . . . .
H39 H 0.0665 0.6994 0.1472 0.051 Uiso 1 1 calc R U . . .
C17 C -0.070(2) 0.4923(11) 0.3086(8) 0.053(7) Uani 1 1 d . . . . .
H17 H -0.0966 0.4607 0.3182 0.063 Uiso 1 1 calc R U . . .
C38 C 0.221(2) 0.7098(9) 0.1406(6) 0.048(7) Uani 1 1 d . . . . .
H38 H 0.2173 0.7329 0.1211 0.058 Uiso 1 1 calc R U . . .
C46 C 0.369(3) 0.4383(11) 0.5709(7) 0.063(9) Uani 1 1 d . . . . .
C45 C 0.256(3) 0.4382(9) 0.5714(6) 0.047(6) Uani 1 1 d . . . . .
C41 C 0.105(3) 0.4379(12) 0.5372(8) 0.058(7) Uani 1 1 d . . . . .
H41 H 0.0732 0.4414 0.5152 0.069 Uiso 1 1 calc R U . . .
O12S O 0.708(2) 0.6252(12) 0.3292(8) 0.095(8) Uiso 1 1 d . . . . .
C4 C 0.065(2) 0.4109(10) 0.1338(7) 0.049(7) Uani 1 1 d . . . . .
H4 H 0.0855 0.3786 0.1233 0.059 Uiso 1 1 calc R U . . .
C22 C 0.4170(19) 0.4040(10) 0.3235(6) 0.039(5) Uani 1 1 d . . . . .
H22 H 0.4229 0.3666 0.3242 0.047 Uiso 1 1 calc R U . . .
C72 C 0.458(2) 0.3236(10) 0.4904(7) 0.048(6) Uani 1 1 d . . . . .
H72 H 0.4287 0.2922 0.4995 0.058 Uiso 1 1 calc R U . . .
C71 C 0.404(2) 0.3604(9) 0.4776(7) 0.044(6) Uani 1 1 d . . . . .
H71 H 0.334 0.3556 0.4793 0.053 Uiso 1 1 calc R U . . .
C68 C 0.152(3) 0.4256(12) 0.3565(7) 0.056(8) Uani 1 1 d . . . . .
H68 H 0.1469 0.4078 0.3348 0.067 Uiso 1 1 calc R U . . .
C85 C 0.348(2) 0.9150(16) 0.3009(10) 0.074(10) Uani 1 1 d . . . . .
C14 C -0.065(3) 0.4056(11) 0.2476(8) 0.063(8) Uani 1 1 d . . . . .
H14 H -0.1323 0.416 0.2508 0.076 Uiso 1 1 calc R U . . .
C86 C 0.562(3) 0.8148(12) 0.2596(10) 0.070(10) Uani 1 1 d . . . . .
O18S O 0.080(2) 0.7134(12) 0.2712(8) 0.095(8) Uiso 1 1 d . . . . .
C32 C 0.600(2) 0.6145(12) 0.2309(9) 0.060(7) Uani 1 1 d . U . . .
H32 H 0.6642 0.6027 0.2381 0.072 Uiso 1 1 calc R U . . .
C37 C 0.312(3) 0.6950(9) 0.1535(8) 0.057(8) Uani 1 1 d . . . . .
H37 H 0.3714 0.7065 0.1424 0.069 Uiso 1 1 calc R U . . .
C27 C 0.466(3) 0.6079(10) 0.3277(9) 0.069(10) Uani 1 1 d . . . . .
H27 H 0.524 0.5933 0.3381 0.083 Uiso 1 1 calc R U . . .
C62 C 0.233(3) 0.6739(12) 0.3956(9) 0.076(11) Uani 1 1 d . . . . .
H62 H 0.2503 0.7104 0.3964 0.091 Uiso 1 1 calc R U . . .
C55 C 0.220(4) 0.6582(14) 0.5229(15) 0.100(15) Uani 1 1 d . . . . .
C78 C 0.664(2) 0.5147(18) 0.3956(9) 0.079(11) Uani 1 1 d . . . . .
H78 H 0.7074 0.5141 0.376 0.095 Uiso 1 1 calc R U . . .
C8 C 0.394(3) 0.4310(13) 0.1020(8) 0.071(11) Uani 1 1 d . . . . .
H8 H 0.4211 0.4264 0.0794 0.085 Uiso 1 1 calc R U . . .
O16S O 0.877(2) 0.6117(12) 0.1962(8) 0.096(8) Uiso 1 1 d . . . . .
C63 C 0.147(3) 0.6573(14) 0.3802(12) 0.094(14) Uani 1 1 d . . . . .
H63 H 0.1006 0.6821 0.371 0.113 Uiso 1 1 calc R U . . .
C82 C 0.286(2) 0.8065(15) 0.2282(10) 0.070(10) Uani 1 1 d . . . . .
C77 C 0.629(3) 0.4643(16) 0.4119(8) 0.076(11) Uani 1 1 d . . . . .
H77 H 0.6454 0.4312 0.4018 0.091 Uiso 1 1 calc R U . . .
C73 C 0.566(3) 0.3315(13) 0.4905(8) 0.066(9) Uani 1 1 d . . . . .
H73 H 0.6099 0.307 0.5012 0.079 Uiso 1 1 calc R U . . .
C48 C 0.531(4) 0.4026(18) 0.5859(11) 0.091(12) Uani 1 1 d . U . . .
H48 H 0.5695 0.3746 0.5955 0.109 Uiso 1 1 calc R U . . .
C43 C 0.099(3) 0.4299(12) 0.6022(8) 0.067(10) Uani 1 1 d . . . . .
H43 H 0.0627 0.4278 0.6234 0.081 Uiso 1 1 calc R U . . .
C64 C 0.128(4) 0.6043(14) 0.3783(9) 0.087(13) Uani 1 1 d . . . . .
H64 H 0.072 0.5928 0.3653 0.105 Uiso 1 1 calc R U . . .
C50 C 0.527(3) 0.4887(19) 0.5582(9) 0.086(13) Uani 1 1 d . . . . .
H50 H 0.5593 0.5191 0.5489 0.103 Uiso 1 1 calc R U . . .
O13S O 0.764(3) 0.7064(16) 0.2848(11) 0.143(13) Uiso 1 1 d . . . . .
C80 C 0.566(2) 0.5616(11) 0.4396(7) 0.045(6) Uani 1 1 d . U . . .
H80 H 0.5375 0.5936 0.4481 0.054 Uiso 1 1 calc R U . . .
C29 C 0.364(3) 0.6830(11) 0.3094(8) 0.073(11) Uani 1 1 d . . . . .
H29 H 0.3519 0.7198 0.3069 0.088 Uiso 1 1 calc R U . . .
O10S O 0.025(2) 0.2935(11) 0.5818(7) 0.088(8) Uiso 1 1 d . . . . .
O6S O 0.220(4) 0.2563(18) 0.4398(12) 0.160(16) Uiso 1 1 d . . . . .
N22 N 0.621(3) 0.7990(11) 0.2432(9) 0.085(10) Uani 1 1 d . . . . .
N12 N 0.114(3) 0.5909(14) 0.4986(8) 0.087(10) Uani 1 1 d . . . . .
C33 C 0.5704(18) 0.6710(13) 0.2305(14) 0.092(15) Uani 1 1 d . . . . .
H33 H 0.6109 0.697 0.2414 0.11 Uiso 1 1 calc R U . . .
C74 C 0.601(2) 0.3775(14) 0.4738(8) 0.064(8) Uani 1 1 d . . . . .
H74 H 0.6713 0.3823 0.4713 0.076 Uiso 1 1 calc R U . . .
C3 C -0.039(3) 0.4209(16) 0.1373(7) 0.067(10) Uani 1 1 d . . . . .
H3 H -0.0875 0.3964 0.1295 0.08 Uiso 1 1 calc R U . . .
C47 C 0.427(3) 0.3972(15) 0.5854(7) 0.067(9) Uani 1 1 d . . . . .
H47 H 0.3965 0.3665 0.5947 0.08 Uiso 1 1 calc R U . . .
O15S O 0.915(3) 0.7095(15) 0.2332(10) 0.129(12) Uiso 1 1 d . . . . .
C18 C -0.0908(19) 0.5404(13) 0.3243(9) 0.065(9) Uani 1 1 d . . . . .
H18 H -0.1303 0.5422 0.3448 0.078 Uiso 1 1 calc R U . . .
C42 C 0.046(4) 0.4310(13) 0.5696(8) 0.086(14) Uani 1 1 d . . . . .
H42 H -0.025 0.4275 0.5688 0.103 Uiso 1 1 calc R U . . .
C51 C 0.401(3) 0.6512(15) 0.5291(10) 0.076(9) Uani 1 1 d . U . . .
H51 H 0.4613 0.6358 0.5213 0.091 Uiso 1 1 calc R U . . .
C56 C 0.134(4) 0.6401(17) 0.5034(11) 0.092(13) Uani 1 1 d . . . . .
C52 C 0.394(4) 0.6904(14) 0.5600(11) 0.088(13) Uani 1 1 d . . . . .
H52 H 0.4514 0.7029 0.5721 0.105 Uiso 1 1 calc R U . . .
O11S O 0.853(4) 0.644(2) 0.3846(12) 0.120(15) Uiso 0.75 1 d . . P . .
C79 C 0.633(2) 0.5625(16) 0.4098(8) 0.070(10) Uani 1 1 d . . . . .
H79 H 0.6546 0.5951 0.4002 0.084 Uiso 1 1 calc R U . . .
C75 C 0.537(3) 0.4161(12) 0.4607(8) 0.061(8) Uani 1 1 d . . . . .
C60 C 0.015(3) 0.5716(17) 0.4835(11) 0.087(11) Uani 1 1 d . U . . .
H60 H -0.0052 0.5356 0.4848 0.104 Uiso 1 1 calc R U . . .
C13 C -0.044(3) 0.3577(12) 0.2304(12) 0.094(15) Uani 1 1 d . . . . .
H13 H -0.0959 0.3363 0.2213 0.113 Uiso 1 1 calc R U . . .
O8S O 0.416(4) 0.182(2) 0.4773(14) 0.19(2) Uiso 1 1 d . . . . .
C2 C -0.066(2) 0.4718(18) 0.1537(8) 0.077(11) Uani 1 1 d . . . . .
H2 H -0.1347 0.4793 0.1573 0.092 Uiso 1 1 calc R U . . .
C28 C 0.453(3) 0.6668(14) 0.3245(10) 0.078(11) Uani 1 1 d . . . . .
H28 H 0.5022 0.6911 0.3323 0.093 Uiso 1 1 calc R U . . .
C49 C 0.582(4) 0.448(2) 0.5728(9) 0.101(15) Uani 1 1 d . . . . .
H49 H 0.6531 0.4502 0.5741 0.121 Uiso 1 1 calc R U . . .
C58 C -0.016(5) 0.662(2) 0.4685(15) 0.122(18) Uani 1 1 d . U . . .
H58 H -0.0582 0.6873 0.4575 0.147 Uiso 1 1 calc R U . . .
O4S O 0.059(6) 0.234(3) 0.3998(18) 0.12(2) Uiso 0.5 1 d . . P . .
Ag4A Ag 0.1105(6) 0.8954(3) 0.07524(19) 0.0495(15) Uani 0.5 1 d . U P A 1
C88 C 0.124(4) 0.8075(16) 0.0634(14) 0.098(18) Uani 0.75 1 d D U P A 1
N24 N 0.151(5) 0.767(2) 0.0602(16) 0.114(18) Uani 0.75 1 d . U P A 1
C87 C 0.096(4) 0.9658(12) 0.0854(14) 0.082(12) Uani 0.75 1 d D U P A 1
N23 N 0.089(3) 1.0171(19) 0.0904(10) 0.078(9) Uani 0.75 1 d . U P A 1
Ag4B Ag 0.0876(10) 0.8752(7) 0.0814(4) 0.059(4) Uani 0.25 1 d D U P A 1
C34 C 0.480(2) 0.6855(14) 0.2134(9) 0.064(8) Uani 1 1 d . U . . .
H34 H 0.4644 0.7219 0.2107 0.077 Uiso 1 1 calc R U . . .
C57 C 0.072(4) 0.682(2) 0.4846(13) 0.100(13) Uani 1 1 d . U . . .
H57 H 0.0897 0.7185 0.4838 0.12 Uiso 1 1 calc R U . . .
C53 C 0.295(4) 0.7061(15) 0.5689(12) 0.101(16) Uani 1 1 d . . . . .
H53 H 0.2885 0.7309 0.5874 0.121 Uiso 1 1 calc R U . . .
O3S O 0.335(3) 0.3041(18) 0.3931(12) 0.065(11) Uiso 0.5 1 d . . P . .
C54 C 0.208(6) 0.6898(16) 0.5541(12) 0.16(3) Uani 1 1 d . . . . .
H54 H 0.1448 0.6983 0.5635 0.187 Uiso 1 1 calc R U . . .
O2S O 0.324(4) 0.267(2) 0.3280(13) 0.081(14) Uiso 0.5 1 d . . P . .
Ag6A Ag 0.5328(11) 0.8061(4) 0.3532(3) 0.130(5) Uani 0.5 1 d D . P I 1
C91A C 0.694(2) 0.803(3) 0.343(2) 0.075(15) Uani 0.5 1 d D U P I 1
N27A N 0.774(3) 0.798(3) 0.3427(17) 0.079(14) Uani 0.5 1 d D U P I 1
N28A N 0.274(2) 0.808(3) 0.3614(19) 0.084(19) Uani 0.5 1 d D U P I 1
C92A C 0.3681(8) 0.8094(2) 0.35727(19) 0.112(2) Uani 0.5 1 d D U P I 1
Ag6B Ag 0.3681(8) 0.8094(2) 0.35727(19) 0.112(2) Uani 0.5 1 d D . P E 2
N27B N 0.606(2) 0.7929(14) 0.3584(10) 0.023(7) Uani 0.5 1 d D U P E 2
C92B C 0.222(3) 0.803(4) 0.351(3) 0.11(2) Uani 0.5 1 d D U P E 2
N28B N 0.147(3) 0.780(3) 0.338(2) 0.11(2) Uani 0.5 1 d D U P E 2
C91B C 0.5242(18) 0.808(3) 0.3493(16) 0.019(10) Uani 0.5 1 d D U P E 2
C59 C -0.047(4) 0.612(2) 0.4667(15) 0.123(18) Uani 1 1 d . U . . .
H59 H -0.107 0.6032 0.455 0.148 Uiso 1 1 calc R U . . .
 
loop_
    _atom_site_aniso_label
    _atom_site_aniso_U_11
    _atom_site_aniso_U_22
    _atom_site_aniso_U_33
    _atom_site_aniso_U_23
    _atom_site_aniso_U_13
    _atom_site_aniso_U_12
Yb1 0.0335(4) 0.0179(4) 0.0302(4) 0.0026(3) -0.0023(4) 0.0016(4)
Yb2 0.0942(9) 0.0233(5) 0.0291(5) -0.0012(4) -0.0065(6) 0.0004(5)
Ag1 0.0438(11) 0.0661(13) 0.0556(12) -0.0140(10) -0.0090(10) 0.0133(10)
Ag3 0.0651(15) 0.0554(13) 0.0661(14) 0.0029(11) -0.0108(12) -0.0177(11)
Ag2A 0.37(3) 0.043(6) 0.078(6) -0.009(4) -0.058(13) -0.025(12)
C84A 0.054(18) 0.051(18) 0.056(18) -0.004(13) 0.003(13) 0.014(13)
N20A 0.09(2) 0.09(2) 0.09(2) -0.001(14) -0.001(14) 0.003(14)
C83A 0.040(17) 0.047(17) 0.048(17) 0.000(13) 0.009(13) -0.010(13)
N19A 0.063(19) 0.057(18) 0.068(19) -0.004(13) -0.012(13) -0.012(13)
Ag2B 0.174(9) 0.034(4) 0.088(8) -0.015(4) -0.091(7) 0.028(5)
C84B 0.07(2) 0.07(2) 0.07(2) 0.000(14) 0.005(14) -0.005(14)
N20B 0.076(19) 0.067(19) 0.066(19) -0.004(13) -0.007(13) 0.011(13)
C83B 0.033(15) 0.032(14) 0.023(13) -0.002(11) -0.001(12) -0.006(12)
N19B 0.059(18) 0.047(17) 0.060(18) 0.001(13) -0.004(13) -0.007(13)
Ag5 0.052(3) 0.118(4) 0.070(3) -0.036(3) 0.014(3) 0.007(3)
N26 0.20(6) 0.20(6) 0.20(6) -0.003(14) 0.003(14) 0.001(14)
N25 0.073(19) 0.078(19) 0.067(18) -0.009(13) 0.014(13) 0.008(13)
C90 0.058(19) 0.08(2) 0.069(19) -0.003(13) 0.005(13) 0.011(13)
C89 0.08(2) 0.08(2) 0.06(2) -0.007(13) -0.001(13) 0.004(14)
Ag7A 0.052(4) 0.117(7) 0.075(5) -0.045(5) 0.008(4) 0.001(4)
C93A 0.06(2) 0.06(2) 0.06(2) 0.001(14) 0.000(14) 0.001(14)
N29A 0.06(2) 0.08(2) 0.07(2) -0.004(14) 0.003(13) 0.000(14)
N30A 0.12(3) 0.12(3) 0.12(3) 0.004(10) -0.004(10) -0.001(10)
C94A 0.05(2) 0.05(2) 0.05(2) -0.001(7) 0.001(7) 0.001(7)
Ag7B 0.106(11) 0.063(8) 0.057(7) 0.010(6) -0.014(7) -0.042(8)
C94B 0.12(3) 0.12(3) 0.12(3) 0.004(10) -0.004(10) -0.001(10)
N30B 0.12(4) 0.12(4) 0.12(4) 0.000(7) 0.000(7) 0.001(7)
C93B 0.12(5) 0.12(5) 0.12(5) 0.000(7) 0.000(7) 0.000(7)
N29B 0.13(5) 0.13(5) 0.13(5) 0.000(7) 0.000(7) 0.000(7)
Ag7C 0.127(10) 0.059(7) 0.072(7) -0.003(6) -0.005(7) -0.039(7)
C93C 0.05(3) 0.04(3) 0.05(3) 0.000(14) 0.000(14) 0.000(14)
N30C 0.04(2) 0.03(2) 0.03(2) -0.002(14) 0.002(14) -0.003(14)
C94C 0.04(3) 0.04(3) 0.03(3) -0.001(14) 0.003(14) -0.006(14)
N29C 0.08(4) 0.08(4) 0.08(4) -0.001(7) 0.001(7) 0.000(7)
O4 0.031(7) 0.027(7) 0.026(6) 0.015(6) -0.012(6) -0.008(6)
O8 0.046(9) 0.018(6) 0.033(7) 0.006(6) -0.010(7) 0.010(6)
O5 0.020(7) 0.034(8) 0.032(7) 0.000(6) -0.010(6) 0.005(6)
O2 0.032(8) 0.030(8) 0.038(8) 0.004(6) 0.006(6) 0.000(7)
O3 0.035(7) 0.027(7) 0.032(7) 0.013(6) -0.007(7) -0.005(6)
O7 0.025(7) 0.022(7) 0.057(10) 0.013(7) 0.004(7) -0.006(6)
O1 0.039(9) 0.014(6) 0.051(9) -0.001(6) -0.003(7) 0.013(6)
O16 0.081(10) 0.031(7) 0.022(6) -0.004(6) 0.000(7) -0.009(7)
N4 0.032(9) 0.029(9) 0.036(10) 0.002(7) -0.005(8) 0.001(7)
O13 0.067(12) 0.029(8) 0.036(8) 0.004(7) -0.006(8) 0.004(8)
O15 0.048(9) 0.025(8) 0.029(7) -0.006(6) -0.006(7) 0.006(7)
N13 0.069(16) 0.022(9) 0.051(12) 0.020(8) -0.004(11) 0.001(9)
O10 0.087(13) 0.022(8) 0.035(8) -0.004(7) 0.008(8) -0.015(9)
N8 0.042(11) 0.020(8) 0.036(9) 0.001(7) -0.001(8) 0.013(7)
O14 0.038(10) 0.049(10) 0.060(11) 0.011(8) -0.002(8) -0.001(8)
N3 0.032(9) 0.018(8) 0.048(11) 0.007(7) 0.006(8) -0.008(7)
C6 0.029(10) 0.025(10) 0.050(13) 0.003(9) -0.008(11) 0.007(10)
N2 0.062(13) 0.019(8) 0.036(10) -0.001(7) 0.004(10) -0.008(9)
N1 0.023(9) 0.030(9) 0.032(9) -0.005(7) -0.004(7) -0.002(7)
O6 0.035(8) 0.016(6) 0.036(7) -0.002(5) -0.020(6) 0.000(6)
O9 0.102(15) 0.028(8) 0.030(8) -0.005(6) -0.002(10) -0.011(10)
N6 0.036(10) 0.035(10) 0.044(11) -0.006(8) -0.011(9) -0.007(9)
N5 0.048(11) 0.016(8) 0.038(9) 0.007(8) -0.011(8) 0.001(8)
C15 0.034(12) 0.027(11) 0.055(15) 0.016(10) 0.003(10) 0.002(9)
C25 0.043(12) 0.018(10) 0.041(12) -0.008(9) -0.011(10) -0.005(9)
N7 0.042(11) 0.025(10) 0.054(12) 0.006(9) 0.003(10) 0.003(8)
C40 0.035(12) 0.024(10) 0.030(10) -0.003(8) -0.006(9) -0.001(8)
N14 0.046(11) 0.036(10) 0.030(9) 0.006(8) -0.013(8) -0.003(10)
N15 0.049(12) 0.019(9) 0.053(12) 0.003(8) -0.009(10) -0.001(8)
C67 0.037(12) 0.054(15) 0.038(12) 0.022(12) -0.007(9) -0.005(12)
C5 0.027(11) 0.044(13) 0.031(11) 0.007(10) -0.008(9) -0.005(9)
O11 0.116(18) 0.041(10) 0.035(9) -0.004(8) -0.010(12) -0.015(11)
C16 0.030(11) 0.041(13) 0.041(13) 0.007(10) 0.006(9) -0.012(9)
N16 0.051(12) 0.050(13) 0.037(10) -0.002(10) -0.008(9) -0.015(10)
C20 0.026(10) 0.027(11) 0.057(15) 0.007(10) -0.001(10) -0.010(8)
C35 0.028(12) 0.009(10) 0.14(3) 0.007(13) 0.009(14) 0.000(8)
N10 0.094(19) 0.043(13) 0.034(10) 0.005(10) -0.011(11) -0.014(13)
C44 0.11(3) 0.039(14) 0.027(12) -0.002(10) 0.003(14) -0.030(16)
C10 0.049(15) 0.039(14) 0.043(14) 0.004(11) -0.004(12) 0.007(11)
C65 0.056(17) 0.033(13) 0.074(19) 0.009(13) -0.004(16) 0.003(13)
N9 0.079(16) 0.022(9) 0.030(10) -0.004(7) 0.010(10) 0.008(9)
C66 0.052(15) 0.034(12) 0.039(12) 0.007(9) -0.009(11) -0.010(11)
C1 0.019(11) 0.09(2) 0.042(13) 0.001(13) -0.005(10) 0.013(12)
C24 0.027(11) 0.036(12) 0.048(13) -0.010(10) -0.012(10) 0.006(9)
C70 0.048(14) 0.040(13) 0.046(14) 0.012(11) -0.006(11) -0.017(11)
C31 0.021(8) 0.039(10) 0.067(12) 0.010(9) -0.003(8) -0.017(8)
C61 0.10(2) 0.029(12) 0.051(15) 0.005(11) -0.017(16) -0.019(14)
C7 0.075(19) 0.036(12) 0.030(11) 0.009(10) -0.006(12) 0.010(12)
O12 0.14(2) 0.070(14) 0.052(12) -0.006(11) 0.002(15) 0.050(16)
C30 0.09(2) 0.028(12) 0.039(13) 0.007(10) -0.019(13) -0.009(12)
N17 0.031(12) 0.11(3) 0.079(18) -0.021(18) 0.001(11) -0.007(14)
C11 0.039(13) 0.021(11) 0.071(18) -0.001(11) 0.000(12) 0.000(9)
C26 0.047(14) 0.022(11) 0.067(17) -0.017(11) -0.006(13) -0.006(10)
C21 0.027(10) 0.017(9) 0.049(13) 0.003(9) -0.008(9) 0.005(8)
C19 0.045(15) 0.054(16) 0.055(16) -0.010(13) 0.008(13) 0.029(13)
C23 0.031(11) 0.030(11) 0.050(14) 0.006(10) -0.007(10) 0.004(9)
C36 0.035(12) 0.019(10) 0.060(14) -0.004(9) 0.004(11) 0.012(9)
N21 0.041(15) 0.16(4) 0.10(2) 0.02(2) -0.021(16) 0.02(2)
C76 0.065(17) 0.042(15) 0.048(14) 0.003(12) -0.013(13) -0.028(13)
N11 0.10(2) 0.071(19) 0.079(19) 0.027(17) -0.01(2) -0.019(19)
C9 0.051(16) 0.040(15) 0.065(18) 0.015(13) 0.008(14) 0.018(12)
C81 0.055(18) 0.06(2) 0.059(18) -0.002(15) -0.008(14) 0.006(15)
N18 0.09(2) 0.062(17) 0.12(3) -0.018(17) -0.05(2) 0.009(16)
C12 0.11(3) 0.022(12) 0.07(2) -0.007(13) -0.01(2) 0.005(14)
C69 0.042(14) 0.037(13) 0.045(14) 0.009(11) -0.004(11) -0.005(10)
C39 0.050(15) 0.025(11) 0.053(15) 0.003(10) 0.004(12) 0.015(10)
C17 0.042(15) 0.042(15) 0.074(19) 0.006(13) 0.005(14) 0.014(11)
C38 0.09(2) 0.023(11) 0.033(12) -0.004(9) 0.002(12) 0.001(12)
C46 0.12(3) 0.037(15) 0.034(14) 0.014(11) -0.006(16) -0.002(16)
C45 0.080(19) 0.022(10) 0.041(13) -0.006(9) 0.012(15) -0.003(13)
C41 0.067(19) 0.061(19) 0.045(15) -0.007(13) -0.005(14) 0.008(15)
C4 0.067(18) 0.031(13) 0.050(15) -0.006(11) -0.009(14) -0.015(12)
C22 0.045(14) 0.040(13) 0.033(12) 0.015(10) -0.007(10) 0.012(10)
C72 0.061(17) 0.029(12) 0.055(16) 0.008(11) -0.001(13) 0.005(11)
C71 0.056(15) 0.019(10) 0.059(16) 0.003(10) 0.014(13) -0.012(10)
C68 0.08(2) 0.052(16) 0.032(12) -0.006(11) -0.001(13) -0.009(15)
C85 0.040(17) 0.09(3) 0.09(3) 0.03(2) -0.031(17) -0.011(17)
C14 0.08(2) 0.042(16) 0.064(18) -0.003(13) -0.002(17) -0.021(15)
C86 0.10(3) 0.030(15) 0.08(2) -0.009(14) 0.02(2) 0.007(16)
C32 0.037(10) 0.054(11) 0.089(13) -0.005(11) -0.008(10) -0.022(9)
C37 0.07(2) 0.018(11) 0.08(2) 0.011(12) 0.009(18) -0.013(13)
C27 0.10(3) 0.023(13) 0.09(2) 0.005(13) -0.05(2) -0.027(14)
C62 0.12(3) 0.035(15) 0.08(2) 0.016(14) 0.01(2) 0.004(18)
C55 0.11(4) 0.040(18) 0.15(4) 0.00(2) 0.01(3) 0.004(19)
C78 0.054(19) 0.11(3) 0.07(2) 0.02(2) -0.003(16) -0.05(2)
C8 0.12(3) 0.055(18) 0.038(15) 0.005(13) 0.027(18) 0.04(2)
C63 0.11(3) 0.05(2) 0.12(3) 0.02(2) -0.06(3) 0.03(2)
C82 0.048(16) 0.08(2) 0.08(2) -0.05(2) -0.022(16) 0.020(15)
C77 0.09(2) 0.10(3) 0.039(15) 0.008(16) -0.023(16) -0.03(2)
C73 0.07(2) 0.064(19) 0.07(2) 0.011(15) -0.019(16) 0.033(16)
C48 0.100(17) 0.092(16) 0.079(15) 0.011(12) -0.012(12) 0.003(12)
C43 0.11(3) 0.040(15) 0.050(17) -0.016(13) 0.022(18) -0.031(17)
C64 0.14(4) 0.06(2) 0.06(2) 0.031(17) -0.04(2) -0.02(2)
C50 0.09(3) 0.11(3) 0.049(18) 0.02(2) -0.028(19) -0.05(2)
C80 0.043(8) 0.046(8) 0.046(8) -0.002(6) 0.006(6) -0.010(6)
C29 0.13(3) 0.029(14) 0.061(18) -0.011(13) -0.04(2) -0.008(16)
N22 0.13(3) 0.032(14) 0.09(2) -0.007(14) -0.01(2) -0.019(16)
N12 0.10(3) 0.08(2) 0.08(2) -0.020(17) -0.013(19) 0.05(2)
C33 0.013(11) 0.062(19) 0.20(4) -0.05(3) -0.001(19) -0.009(11)
C74 0.037(15) 0.09(2) 0.064(19) 0.010(17) -0.010(13) 0.000(15)
C3 0.06(2) 0.10(3) 0.036(14) 0.010(16) -0.010(14) -0.029(19)
C47 0.07(2) 0.09(2) 0.039(15) 0.029(16) -0.002(14) -0.006(18)
C18 0.024(12) 0.08(2) 0.09(2) 0.023(17) 0.021(13) 0.028(13)
C42 0.16(4) 0.048(18) 0.045(17) -0.019(14) 0.03(2) -0.04(2)
C51 0.083(14) 0.065(13) 0.080(14) 0.016(11) 0.002(12) -0.017(11)
C56 0.12(4) 0.06(2) 0.09(3) 0.00(2) -0.02(3) -0.02(2)
C52 0.13(4) 0.05(2) 0.08(2) 0.009(18) 0.02(3) -0.02(2)
C79 0.062(19) 0.09(3) 0.056(18) -0.004(17) 0.015(15) -0.060(19)
C75 0.09(3) 0.043(16) 0.047(16) 0.000(12) -0.015(16) -0.014(16)
C60 0.084(15) 0.079(15) 0.097(15) -0.001(12) -0.007(12) 0.015(12)
C13 0.12(3) 0.025(14) 0.14(4) 0.023(19) -0.07(3) -0.005(16)
C2 0.043(16) 0.13(3) 0.056(17) -0.02(2) -0.005(13) 0.05(2)
C28 0.10(3) 0.055(19) 0.08(2) -0.028(17) -0.04(2) -0.010(18)
C49 0.09(3) 0.17(5) 0.047(19) -0.01(2) 0.005(19) -0.03(3)
C58 0.13(2) 0.12(2) 0.12(2) 0.004(13) -0.003(13) 0.002(13)
Ag4A 0.041(3) 0.068(4) 0.039(3) 0.001(3) -0.003(2) -0.004(3)
C88 0.09(4) 0.10(3) 0.10(4) 0.02(3) -0.06(3) -0.01(3)
N24 0.12(2) 0.11(2) 0.11(2) -0.002(13) -0.006(13) 0.001(13)
C87 0.072(17) 0.092(14) 0.081(17) 0.005(13) -0.003(13) -0.002(13)
N23 0.064(14) 0.092(13) 0.077(14) 0.001(12) -0.004(11) -0.003(12)
Ag4B 0.035(7) 0.094(11) 0.049(7) 0.007(7) -0.004(5) 0.022(6)
C34 0.061(10) 0.060(10) 0.073(10) 0.002(7) -0.001(7) -0.004(7)
C57 0.097(17) 0.095(17) 0.109(17) 0.005(13) 0.008(13) 0.018(13)
C53 0.16(5) 0.05(2) 0.09(3) -0.026(19) 0.01(3) 0.02(2)
C54 0.33(10) 0.05(2) 0.09(3) -0.04(2) -0.09(5) 0.02(4)
Ag6A 0.284(15) 0.028(3) 0.077(6) -0.009(3) -0.006(7) -0.021(6)
C91A 0.081(16) 0.069(19) 0.074(19) -0.003(13) -0.002(14) 0.001(14)
N27A 0.080(15) 0.078(16) 0.080(16) 0.000(7) -0.002(7) -0.002(7)
N28A 0.08(2) 0.08(2) 0.09(2) 0.000(13) 0.008(13) -0.011(13)
C92A 0.182(7) 0.055(3) 0.098(4) 0.000(3) -0.020(5) -0.013(4)
Ag6B 0.182(7) 0.055(3) 0.098(4) 0.000(3) -0.020(5) -0.013(4)
N27B 0.036(11) 0.010(12) 0.025(12) -0.003(10) -0.006(10) -0.009(10)
C92B 0.11(2) 0.11(3) 0.11(3) 0.004(14) -0.004(14) 0.001(14)
N28B 0.11(2) 0.10(2) 0.11(2) 0.005(14) -0.006(14) 0.008(13)
C91B 0.022(11) 0.020(16) 0.014(15) 0.001(12) 0.010(11) -0.001(11)
C59 0.11(2) 0.13(2) 0.13(2) -0.001(13) -0.001(13) -0.004(13)
 
 
#----------------------------------------------------------------------------#
#                   MOLECULAR GEOMETRY                                       #
#----------------------------------------------------------------------------#
 
_geom_special_details
;
 All esds (except the esd in the dihedral angle between two l.s. planes)
 are estimated using the full covariance matrix.  The cell esds are taken
 into account individually in the estimation of esds in distances, angles
 and torsion angles; correlations between esds in cell parameters are only
 used when they are defined by crystal symmetry.  An approximate (isotropic)
 treatment of cell esds is used for estimating esds involving l.s. planes.
;
loop_
    _geom_bond_atom_site_label_1
    _geom_bond_atom_site_label_2
    _geom_bond_distance
    _geom_bond_site_symmetry_2
    _geom_bond_publ_flag
Yb1 O4 2.238(13) . ?
Yb1 O5 2.263(13) . ?
Yb1 O1 2.281(14) . ?
Yb1 O8 2.286(12) . ?
Yb1 O7 2.350(14) . ?
Yb1 O3 2.359(13) . ?
Yb1 O2 2.378(15) . ?
Yb1 O6 2.417(14) . ?
Yb2 O16 2.158(19) . ?
Yb2 O11 2.257(18) . ?
Yb2 O14 2.269(18) . ?
Yb2 O9 2.279(16) . ?
Yb2 O13 2.350(16) . ?
Yb2 O12 2.37(2) . ?
Yb2 O15 2.372(14) . ?
Yb2 O10 2.380(16) . ?
Ag1 C82 2.03(4) . ?
Ag1 C81 2.08(4) . ?
Ag1 Ag2A 3.030(19) . ?
Ag1 Ag2B 3.041(14) . ?
Ag1 Ag3 3.111(3) . ?
Ag3 C85 2.03(5) . ?
Ag3 C86 2.07(4) . ?
Ag3 Ag6A 3.176(11) . ?
Ag3 Ag6B 3.181(8) . ?
Ag2A C84A 2.101(14) . ?
Ag2A C83A 2.103(14) . ?
Ag2A Ag4B 3.23(2) . ?
C84A N20A 1.06(4) . ?
C83A N19A 1.02(4) . ?
Ag2B C83B 1.953(14) . ?
Ag2B C84B 2.101(14) . ?
C84B N20B 1.10(4) . ?
C83B N19B 1.21(3) . ?
Ag5 C90 1.94(3) . ?
Ag5 C89 2.00(3) . ?
Ag5 Ag7A 3.322(9) . ?
N26 C90 1.25(3) . ?
N25 C89 0.97(4) . ?
Ag7A C93A 1.88(9) . ?
Ag7A C94A 2.04(3) . ?
C93A N29A 1.25(9) . ?
N30A C94A 1.19(9) . ?
Ag7B C94B 1.95(9) . ?
Ag7B C93B 2.18(3) . ?
Ag7B Ag6B 2.936(15) . ?
C94B N30B 0.92(3) . ?
C93B N29B 1.00(3) . ?
Ag7C C94C 1.89(3) . ?
Ag7C C93C 1.96(3) . ?
C93C N29C 1.22(3) . ?
N30C C94C 1.34(13) . ?
O4 N4 1.35(2) . ?
O8 N8 1.33(2) . ?
O5 N5 1.35(2) . ?
O2 N1 1.31(2) . ?
O3 N3 1.33(2) . ?
O7 N7 1.36(3) . ?
O1 N2 1.33(2) . ?
O16 N16 1.40(3) . ?
N4 C16 1.33(3) . ?
N4 C20 1.39(3) . ?
O13 N13 1.36(3) . ?
O15 N15 1.34(2) . ?
N13 C61 1.31(3) . ?
N13 C65 1.37(4) . ?
O10 N10 1.34(3) . ?
N8 C40 1.32(3) . ?
N8 C36 1.37(3) . ?
O14 N14 1.32(3) . ?
N3 C11 1.32(3) . ?
N3 C15 1.33(3) . ?
C6 N2 1.33(3) . ?
C6 C7 1.36(3) . ?
C6 C5 1.49(3) . ?
N2 C10 1.33(3) . ?
N1 C5 1.42(3) . ?
N1 C1 1.44(3) . ?
O6 N6 1.33(2) . ?
O9 N9 1.32(3) . ?
N6 C26 1.30(3) . ?
N6 C30 1.36(3) . ?
N5 C21 1.31(3) . ?
N5 C25 1.38(3) . ?
C15 C14 1.38(4) . ?
C15 C16 1.48(3) . ?
C25 C24 1.37(3) . ?
C25 C26 1.55(3) . ?
N7 C31 1.25(3) . ?
N7 C35 1.42(3) . ?
C40 C39 1.33(3) . ?
C40 H40 0.93 . ?
N14 C70 1.35(3) . ?
N14 C66 1.37(3) . ?
N15 C75 1.35(4) . ?
N15 C71 1.36(3) . ?
C67 C66 1.32(3) . ?
C67 C68 1.40(4) . ?
C67 H67 0.93 . ?
C5 C4 1.43(3) . ?
O11 N11 1.44(4) . ?
C16 C17 1.37(4) . ?
N16 C76 1.33(4) . ?
N16 C80 1.35(3) . ?
C20 C19 1.29(3) . ?
C20 H20 0.93 . ?
C35 C34 1.34(4) . ?
C35 C36 1.46(4) . ?
N10 C46 1.40(4) . ?
N10 C50 1.43(5) . ?
C44 C43 1.34(5) . ?
C44 C45 1.39(4) . ?
C44 H44 0.93 . ?
C10 C9 1.44(4) . ?
C10 H10 0.93 . ?
C65 C64 1.36(5) . ?
C65 C66 1.52(3) . ?
N9 C45 1.33(3) . ?
N9 C41 1.36(4) . ?
C1 C2 1.32(5) . ?
C1 H1 0.93 . ?
C24 C23 1.39(3) . ?
C24 H24 0.93 . ?
C70 C69 1.33(4) . ?
C70 H70 0.93 . ?
C31 C32 1.44(3) . ?
C31 H31 0.93 . ?
C61 C62 1.41(5) . ?
C61 H61 0.93 . ?
C7 C8 1.31(5) . ?
C7 H7 0.93 . ?
O12 N12 1.35(4) . ?
C30 C29 1.40(4) . ?
C30 H30 0.93 . ?
N17 C81 1.17(4) . ?
C11 C12 1.42(4) . ?
C11 H11 0.93 . ?
C26 C27 1.34(3) . ?
C21 C22 1.38(3) . ?
C21 H21 0.93 . ?
C19 C18 1.45(4) . ?
C19 H19 0.93 . ?
C23 C22 1.39(3) . ?
C23 H23 0.93 . ?
C36 C37 1.41(4) . ?
N21 C85 1.19(5) . ?
C76 C77 1.38(4) . ?
C76 C75 1.50(4) . ?
N11 C51 1.30(5) . ?
N11 C55 1.32(5) . ?
C9 C8 1.38(5) . ?
C9 H9 0.93 . ?
N18 C82 1.19(5) . ?
C12 C13 1.36(5) . ?
C12 H12 0.93 . ?
C69 C68 1.41(4) . ?
C69 H69 0.93 . ?
C39 C38 1.41(4) . ?
C39 H39 0.93 . ?
C17 C18 1.36(4) . ?
C17 H17 0.93 . ?
C38 C37 1.34(4) . ?
C38 H38 0.93 . ?
C46 C47 1.39(4) . ?
C46 C45 1.48(5) . ?
C41 C42 1.45(4) . ?
C41 H41 0.93 . ?
C4 C3 1.39(4) . ?
C4 H4 0.93 . ?
C22 H22 0.93 . ?
C72 C71 1.25(4) . ?
C72 C73 1.43(4) . ?
C72 H72 0.93 . ?
C71 H71 0.93 . ?
C68 H68 0.93 . ?
C14 C13 1.38(5) . ?
C14 H14 0.93 . ?
C86 N22 1.06(4) . ?
C32 C33 1.45(4) . ?
C32 H32 0.93 . ?
C37 H37 0.93 . ?
C27 C28 1.47(4) . ?
C27 H27 0.93 . ?
C62 C63 1.34(5) . ?
C62 H62 0.93 . ?
C55 C56 1.42(6) . ?
C55 C54 1.42(6) . ?
C78 C79 1.36(5) . ?
C78 C77 1.46(5) . ?
C78 H78 0.93 . ?
C8 H8 0.93 . ?
C63 C64 1.34(5) . ?
C63 H63 0.93 . ?
C77 H77 0.93 . ?
C73 C74 1.38(5) . ?
C73 H73 0.93 . ?
C48 C47 1.37(5) . ?
C48 C49 1.40(6) . ?
C48 H48 0.93 . ?
C43 C42 1.41(5) . ?
C43 H43 0.93 . ?
C64 H64 0.93 . ?
C50 C49 1.36(6) . ?
C50 H50 0.93 . ?
C80 C79 1.43(4) . ?
C80 H80 0.93 . ?
C29 C28 1.36(5) . ?
C29 H29 0.93 . ?
N12 C56 1.26(5) . ?
N12 C60 1.49(5) . ?
C33 C34 1.40(5) . ?
C33 H33 0.93 . ?
C74 C75 1.37(4) . ?
C74 H74 0.93 . ?
C3 C2 1.45(5) . ?
C3 H3 0.93 . ?
C47 H47 0.93 . ?
C18 H18 0.93 . ?
C42 H42 0.93 . ?
C51 C52 1.52(5) . ?
C51 H51 0.93 . ?
C56 C57 1.50(6) . ?
C52 C53 1.40(7) . ?
C52 H52 0.93 . ?
C79 H79 0.93 . ?
C60 C59 1.44(7) . ?
C60 H60 0.93 . ?
C13 H13 0.93 . ?
C2 H2 0.93 . ?
C28 H28 0.93 . ?
C49 H49 0.93 . ?
C58 C59 1.29(7) . ?
C58 C57 1.40(7) . ?
C58 H58 0.93 . ?
Ag4A Ag4B 0.629(13) . ?
Ag4A C87 1.79(3) . ?
Ag4A C88 2.23(4) . ?
C88 N24 1.08(6) . ?
C88 Ag4B 1.87(3) . ?
C87 N23 1.29(5) . ?
C87 Ag4B 2.25(3) . ?
C34 H34 0.93 . ?
C57 H57 0.93 . ?
C53 C54 1.32(8) . ?
C53 H53 0.93 . ?
C54 H54 0.93 . ?
Ag6A C91A 2.15(3) . ?
Ag6A C92A 2.167(17) . ?
C91A N27A 1.06(3) . ?
N28A C92A 1.24(3) . ?
Ag6B C92B 1.94(3) . ?
Ag6B C91B 2.07(2) . ?
N27B C91B 1.18(3) . ?
C92B N28B 1.24(3) . ?
C59 H59 0.93 . ?
 
loop_
    _geom_angle_atom_site_label_1
    _geom_angle_atom_site_label_2
    _geom_angle_atom_site_label_3
    _geom_angle
    _geom_angle_site_symmetry_1
    _geom_angle_site_symmetry_3
    _geom_angle_publ_flag
O4 Yb1 O5 149.1(5) . . ?
O4 Yb1 O1 106.0(5) . . ?
O5 Yb1 O1 82.5(5) . . ?
O4 Yb1 O8 83.0(5) . . ?
O5 Yb1 O8 105.2(5) . . ?
O1 Yb1 O8 148.8(5) . . ?
O4 Yb1 O7 135.6(5) . . ?
O5 Yb1 O7 74.5(5) . . ?
O1 Yb1 O7 81.3(5) . . ?
O8 Yb1 O7 72.1(5) . . ?
O4 Yb1 O3 72.8(5) . . ?
O5 Yb1 O3 81.8(5) . . ?
O1 Yb1 O3 73.1(5) . . ?
O8 Yb1 O3 137.4(5) . . ?
O7 Yb1 O3 147.1(5) . . ?
O4 Yb1 O2 70.1(5) . . ?
O5 Yb1 O2 139.5(5) . . ?
O1 Yb1 O2 71.7(5) . . ?
O8 Yb1 O2 84.1(5) . . ?
O7 Yb1 O2 71.2(5) . . ?
O3 Yb1 O2 117.9(5) . . ?
O4 Yb1 O6 82.8(5) . . ?
O5 Yb1 O6 72.6(5) . . ?
O1 Yb1 O6 139.4(5) . . ?
O8 Yb1 O6 70.5(5) . . ?
O7 Yb1 O6 120.2(5) . . ?
O3 Yb1 O6 72.0(5) . . ?
O2 Yb1 O6 144.9(5) . . ?
O16 Yb2 O11 86.4(8) . . ?
O16 Yb2 O14 148.1(6) . . ?
O11 Yb2 O14 104.2(7) . . ?
O16 Yb2 O9 106.0(7) . . ?
O11 Yb2 O9 149.0(7) . . ?
O14 Yb2 O9 80.3(7) . . ?
O16 Yb2 O13 81.8(6) . . ?
O11 Yb2 O13 71.4(6) . . ?
O14 Yb2 O13 73.8(6) . . ?
O9 Yb2 O13 137.5(5) . . ?
O16 Yb2 O12 138.4(8) . . ?
O11 Yb2 O12 69.3(9) . . ?
O14 Yb2 O12 72.7(8) . . ?
O9 Yb2 O12 83.4(8) . . ?
O13 Yb2 O12 118.7(7) . . ?
O16 Yb2 O15 71.6(6) . . ?
O11 Yb2 O15 138.4(7) . . ?
O14 Yb2 O15 81.1(6) . . ?
O9 Yb2 O15 72.3(6) . . ?
O13 Yb2 O15 70.8(5) . . ?
O12 Yb2 O15 146.9(8) . . ?
O16 Yb2 O10 73.2(6) . . ?
O11 Yb2 O10 84.8(6) . . ?
O14 Yb2 O10 136.7(7) . . ?
O9 Yb2 O10 72.4(6) . . ?
O13 Yb2 O10 146.4(6) . . ?
O12 Yb2 O10 71.4(8) . . ?
O15 Yb2 O10 119.7(6) . . ?
C82 Ag1 C81 171.1(12) . . ?
C82 Ag1 Ag2A 80.5(10) . . ?
C81 Ag1 Ag2A 101.8(9) . . ?
C82 Ag1 Ag2B 77.7(9) . . ?
C81 Ag1 Ag2B 103.1(9) . . ?
C82 Ag1 Ag3 70.7(8) . . ?
C81 Ag1 Ag3 109.8(9) . . ?
Ag2A Ag1 Ag3 144.6(4) . . ?
Ag2B Ag1 Ag3 146.5(3) . . ?
C85 Ag3 C86 161.8(13) . . ?
C85 Ag3 Ag1 80.4(10) . . ?
C86 Ag3 Ag1 98.4(11) . . ?
C85 Ag3 Ag6A 102.5(10) . . ?
C86 Ag3 Ag6A 82.3(11) . . ?
Ag1 Ag3 Ag6A 168.8(2) . . ?
C85 Ag3 Ag6B 77.3(10) . . ?
C86 Ag3 Ag6B 115.0(10) . . ?
Ag1 Ag3 Ag6B 132.5(2) . . ?
C84A Ag2A C83A 175(3) . . ?
C84A Ag2A Ag1 91.3(19) . . ?
C83A Ag2A Ag1 91.2(18) . . ?
C84A Ag2A Ag4B 64.4(18) . . ?
C83A Ag2A Ag4B 111(2) . . ?
Ag1 Ag2A Ag4B 137.2(7) . . ?
N20A C84A Ag2A 166(7) . . ?
N19A C83A Ag2A 155(6) . . ?
C83B Ag2B C84B 173(3) . . ?
C83B Ag2B Ag1 85.3(14) . . ?
C84B Ag2B Ag1 97(3) . . ?
N20B C84B Ag2B 165(8) . . ?
N19B C83B Ag2B 169(4) . . ?
C90 Ag5 C89 168(3) . . ?
C90 Ag5 Ag7A 62.6(19) . . ?
C89 Ag5 Ag7A 125(2) . . ?
N26 C90 Ag5 145(5) . . ?
N25 C89 Ag5 163(7) . . ?
C93A Ag7A C94A 174(3) . . ?
C93A Ag7A Ag5 64(3) . . ?
C94A Ag7A Ag5 120(2) . . ?
N29A C93A Ag7A 167(8) . . ?
N30A C94A Ag7A 129(5) . . ?
C94B Ag7B C93B 120(6) . . ?
C94B Ag7B Ag6B 115(3) . . ?
C93B Ag7B Ag6B 115(5) . . ?
N30B C94B Ag7B 151(10) . . ?
N29B C93B Ag7B 153(10) . . ?
C94C Ag7C C93C 157(5) . . ?
N29C C93C Ag7C 147(10) . . ?
N30C C94C Ag7C 127(9) . . ?
N4 O4 Yb1 122.6(11) . . ?
N8 O8 Yb1 122.5(11) . . ?
N5 O5 Yb1 123.5(12) . . ?
N1 O2 Yb1 119.3(11) . . ?
N3 O3 Yb1 118.8(11) . . ?
N7 O7 Yb1 118.4(13) . . ?
N2 O1 Yb1 123.9(11) . . ?
N16 O16 Yb2 127.4(13) . . ?
C16 N4 O4 119.4(17) . . ?
C16 N4 C20 121.7(19) . . ?
O4 N4 C20 119.0(17) . . ?
N13 O13 Yb2 119.6(14) . . ?
N15 O15 Yb2 121.6(12) . . ?
C61 N13 C65 120(2) . . ?
C61 N13 O13 119(2) . . ?
C65 N13 O13 121.0(19) . . ?
N10 O10 Yb2 117.6(13) . . ?
C40 N8 O8 123.0(18) . . ?
C40 N8 C36 121.1(19) . . ?
O8 N8 C36 115.9(18) . . ?
N14 O14 Yb2 121.8(14) . . ?
C11 N3 C15 122(2) . . ?
C11 N3 O3 118.3(19) . . ?
C15 N3 O3 119.3(19) . . ?
N2 C6 C7 123(2) . . ?
N2 C6 C5 116(2) . . ?
C7 C6 C5 122(2) . . ?
O1 N2 C6 124(2) . . ?
O1 N2 C10 116(2) . . ?
C6 N2 C10 120(2) . . ?
O2 N1 C5 120.2(17) . . ?
O2 N1 C1 118.9(19) . . ?
C5 N1 C1 120.9(19) . . ?
N6 O6 Yb1 117.3(13) . . ?
N9 O9 Yb2 122.5(12) . . ?
C26 N6 O6 123.6(19) . . ?
C26 N6 C30 120(2) . . ?
O6 N6 C30 117(2) . . ?
C21 N5 O5 118.0(18) . . ?
C21 N5 C25 122.2(19) . . ?
O5 N5 C25 119.7(16) . . ?
N3 C15 C14 119(2) . . ?
N3 C15 C16 119(2) . . ?
C14 C15 C16 122(2) . . ?
C24 C25 N5 118.4(19) . . ?
C24 C25 C26 125(2) . . ?
N5 C25 C26 117.0(19) . . ?
C31 N7 O7 121.3(19) . . ?
C31 N7 C35 122(2) . . ?
O7 N7 C35 116(2) . . ?
N8 C40 C39 123(2) . . ?
N8 C40 H40 118.5 . . ?
C39 C40 H40 118.5 . . ?
O14 N14 C70 116.9(19) . . ?
O14 N14 C66 123(2) . . ?
C70 N14 C66 119(2) . . ?
C75 N15 O15 120(2) . . ?
C75 N15 C71 117(2) . . ?
O15 N15 C71 123(2) . . ?
C66 C67 C68 119(2) . . ?
C66 C67 H67 120.3 . . ?
C68 C67 H67 120.3 . . ?
N1 C5 C4 116(2) . . ?
N1 C5 C6 117.5(19) . . ?
C4 C5 C6 126(2) . . ?
N11 O11 Yb2 125.2(15) . . ?
N4 C16 C17 119(2) . . ?
N4 C16 C15 117.6(19) . . ?
C17 C16 C15 123(2) . . ?
C76 N16 C80 123(2) . . ?
C76 N16 O16 120(2) . . ?
C80 N16 O16 117(2) . . ?
C19 C20 N4 120(2) . . ?
C19 C20 H20 119.8 . . ?
N4 C20 H20 119.8 . . ?
C34 C35 N7 118(3) . . ?
C34 C35 C36 124(2) . . ?
N7 C35 C36 118(2) . . ?
O10 N10 C46 117(3) . . ?
O10 N10 C50 121(3) . . ?
C46 N10 C50 122(3) . . ?
C43 C44 C45 121(3) . . ?
C43 C44 H44 119.5 . . ?
C45 C44 H44 119.5 . . ?
N2 C10 C9 118(2) . . ?
N2 C10 H10 120.8 . . ?
C9 C10 H10 120.8 . . ?
N13 C65 C64 117(3) . . ?
N13 C65 C66 116(2) . . ?
C64 C65 C66 125(3) . . ?
O9 N9 C45 119(2) . . ?
O9 N9 C41 117(2) . . ?
C45 N9 C41 124(2) . . ?
C67 C66 N14 122(2) . . ?
C67 C66 C65 123(2) . . ?
N14 C66 C65 114(2) . . ?
C2 C1 N1 120(3) . . ?
C2 C1 H1 119.9 . . ?
N1 C1 H1 119.9 . . ?
C25 C24 C23 121(2) . . ?
C25 C24 H24 119.3 . . ?
C23 C24 H24 119.3 . . ?
C69 C70 N14 121(2) . . ?
C69 C70 H70 119.7 . . ?
N14 C70 H70 119.7 . . ?
N7 C31 C32 124(2) . . ?
N7 C31 H31 117.8 . . ?
C32 C31 H31 117.8 . . ?
N13 C61 C62 122(3) . . ?
N13 C61 H61 118.9 . . ?
C62 C61 H61 118.9 . . ?
C8 C7 C6 120(3) . . ?
C8 C7 H7 119.8 . . ?
C6 C7 H7 119.8 . . ?
N12 O12 Yb2 118(2) . . ?
N6 C30 C29 119(3) . . ?
N6 C30 H30 120.6 . . ?
C29 C30 H30 120.6 . . ?
N3 C11 C12 119(2) . . ?
N3 C11 H11 120.3 . . ?
C12 C11 H11 120.3 . . ?
N6 C26 C27 125(2) . . ?
N6 C26 C25 117(2) . . ?
C27 C26 C25 118(2) . . ?
N5 C21 C22 120(2) . . ?
N5 C21 H21 120.2 . . ?
C22 C21 H21 120.2 . . ?
C20 C19 C18 120(3) . . ?
C20 C19 H19 120.2 . . ?
C18 C19 H19 120.2 . . ?
C22 C23 C24 117(2) . . ?
C22 C23 H23 121.6 . . ?
C24 C23 H23 121.6 . . ?
N8 C36 C37 118(2) . . ?
N8 C36 C35 120(2) . . ?
C37 C36 C35 122(3) . . ?
N16 C76 C77 120(3) . . ?
N16 C76 C75 119(3) . . ?
C77 C76 C75 121(3) . . ?
C51 N11 C55 132(4) . . ?
C51 N11 O11 111(4) . . ?
C55 N11 O11 117(4) . . ?
C8 C9 C10 119(3) . . ?
C8 C9 H9 120.5 . . ?
C10 C9 H9 120.5 . . ?
N17 C81 Ag1 174(3) . . ?
C13 C12 C11 120(3) . . ?
C13 C12 H12 120.2 . . ?
C11 C12 H12 120.2 . . ?
C70 C69 C68 121(2) . . ?
C70 C69 H69 119.6 . . ?
C68 C69 H69 119.6 . . ?
C40 C39 C38 118(2) . . ?
C40 C39 H39 121.1 . . ?
C38 C39 H39 121.1 . . ?
C18 C17 C16 121(3) . . ?
C18 C17 H17 119.5 . . ?
C16 C17 H17 119.5 . . ?
C37 C38 C39 120(2) . . ?
C37 C38 H38 119.9 . . ?
C39 C38 H38 119.9 . . ?
C47 C46 N10 118(3) . . ?
C47 C46 C45 123(3) . . ?
N10 C46 C45 118(3) . . ?
N9 C45 C44 120(3) . . ?
N9 C45 C46 118(2) . . ?
C44 C45 C46 122(3) . . ?
N9 C41 C42 118(3) . . ?
N9 C41 H41 121.2 . . ?
C42 C41 H41 121.2 . . ?
C3 C4 C5 124(3) . . ?
C3 C4 H4 118 . . ?
C5 C4 H4 118 . . ?
C23 C22 C21 121(2) . . ?
C23 C22 H22 119.3 . . ?
C21 C22 H22 119.3 . . ?
C71 C72 C73 117(3) . . ?
C71 C72 H72 121.4 . . ?
C73 C72 H72 121.4 . . ?
C72 C71 N15 128(3) . . ?
C72 C71 H71 116 . . ?
N15 C71 H71 116 . . ?
C67 C68 C69 117(2) . . ?
C67 C68 H68 121.3 . . ?
C69 C68 H68 121.3 . . ?
N21 C85 Ag3 173(3) . . ?
C13 C14 C15 121(3) . . ?
C13 C14 H14 119.3 . . ?
C15 C14 H14 119.3 . . ?
N22 C86 Ag3 168(4) . . ?
C31 C32 C33 114(2) . . ?
C31 C32 H32 123.2 . . ?
C33 C32 H32 123.2 . . ?
C38 C37 C36 120(3) . . ?
C38 C37 H37 120.1 . . ?
C36 C37 H37 120.1 . . ?
C26 C27 C28 118(3) . . ?
C26 C27 H27 120.9 . . ?
C28 C27 H27 120.9 . . ?
C63 C62 C61 118(3) . . ?
C63 C62 H62 120.9 . . ?
C61 C62 H62 120.9 . . ?
N11 C55 C56 121(4) . . ?
N11 C55 C54 118(5) . . ?
C56 C55 C54 121(5) . . ?
C79 C78 C77 119(3) . . ?
C79 C78 H78 120.7 . . ?
C77 C78 H78 120.7 . . ?
C7 C8 C9 119(3) . . ?
C7 C8 H8 120.3 . . ?
C9 C8 H8 120.3 . . ?
C64 C63 C62 119(3) . . ?
C64 C63 H63 120.7 . . ?
C62 C63 H63 120.7 . . ?
N18 C82 Ag1 177(3) . . ?
C76 C77 C78 119(4) . . ?
C76 C77 H77 120.4 . . ?
C78 C77 H77 120.4 . . ?
C74 C73 C72 116(2) . . ?
C74 C73 H73 121.8 . . ?
C72 C73 H73 121.8 . . ?
C47 C48 C49 123(4) . . ?
C47 C48 H48 118.3 . . ?
C49 C48 H48 118.3 . . ?
C44 C43 C42 120(3) . . ?
C44 C43 H43 119.9 . . ?
C42 C43 H43 119.9 . . ?
C63 C64 C65 124(4) . . ?
C63 C64 H64 118.1 . . ?
C65 C64 H64 118.1 . . ?
C49 C50 N10 118(4) . . ?
C49 C50 H50 120.8 . . ?
N10 C50 H50 120.8 . . ?
N16 C80 C79 120(3) . . ?
N16 C80 H80 120 . . ?
C79 C80 H80 120 . . ?
C28 C29 C30 123(3) . . ?
C28 C29 H29 118.5 . . ?
C30 C29 H29 118.5 . . ?
C56 N12 O12 116(4) . . ?
C56 N12 C60 123(4) . . ?
O12 N12 C60 119(3) . . ?
C34 C33 C32 119(3) . . ?
C34 C33 H33 120.7 . . ?
C32 C33 H33 120.7 . . ?
C75 C74 C73 122(3) . . ?
C75 C74 H74 118.9 . . ?
C73 C74 H74 118.9 . . ?
C4 C3 C2 116(3) . . ?
C4 C3 H3 122 . . ?
C2 C3 H3 122 . . ?
C48 C47 C46 119(3) . . ?
C48 C47 H47 120.5 . . ?
C46 C47 H47 120.5 . . ?
C17 C18 C19 118(3) . . ?
C17 C18 H18 121 . . ?
C19 C18 H18 121 . . ?
C43 C42 C41 118(4) . . ?
C43 C42 H42 121.1 . . ?
C41 C42 H42 121.1 . . ?
N11 C51 C52 113(4) . . ?
N11 C51 H51 123.7 . . ?
C52 C51 H51 123.7 . . ?
N12 C56 C55 123(4) . . ?
N12 C56 C57 119(4) . . ?
C55 C56 C57 117(4) . . ?
C53 C52 C51 114(4) . . ?
C53 C52 H52 122.8 . . ?
C51 C52 H52 122.8 . . ?
C78 C79 C80 119(3) . . ?
C78 C79 H79 120.6 . . ?
C80 C79 H79 120.6 . . ?
N15 C75 C74 119(3) . . ?
N15 C75 C76 117(3) . . ?
C74 C75 C76 124(3) . . ?
C59 C60 N12 116(4) . . ?
C59 C60 H60 122.2 . . ?
N12 C60 H60 122.2 . . ?
C12 C13 C14 118(3) . . ?
C12 C13 H13 121 . . ?
C14 C13 H13 121 . . ?
C1 C2 C3 123(3) . . ?
C1 C2 H2 118.5 . . ?
C3 C2 H2 118.5 . . ?
C29 C28 C27 115(3) . . ?
C29 C28 H28 122.4 . . ?
C27 C28 H28 122.4 . . ?
C50 C49 C48 119(4) . . ?
C50 C49 H49 120.6 . . ?
C48 C49 H49 120.6 . . ?
C59 C58 C57 128(6) . . ?
C59 C58 H58 115.9 . . ?
C57 C58 H58 115.9 . . ?
Ag4B Ag4A C87 130(3) . . ?
Ag4B Ag4A C88 48(2) . . ?
C87 Ag4A C88 178(2) . . ?
N24 C88 Ag4B 165(6) . . ?
N24 C88 Ag4A 165(5) . . ?
Ag4B C88 Ag4A 14.5(6) . . ?
N23 C87 Ag4A 176(5) . . ?
N23 C87 Ag4B 172(4) . . ?
Ag4A C87 Ag4B 12.4(6) . . ?
Ag4A Ag4B C88 117(3) . . ?
Ag4A Ag4B C87 38(2) . . ?
C88 Ag4B C87 155(3) . . ?
Ag4A Ag4B Ag2A 100(2) . . ?
C88 Ag4B Ag2A 81.1(15) . . ?
C87 Ag4B Ag2A 101.5(15) . . ?
C35 C34 C33 122(3) . . ?
C35 C34 H34 118.8 . . ?
C33 C34 H34 118.8 . . ?
C58 C57 C56 114(5) . . ?
C58 C57 H57 123 . . ?
C56 C57 H57 123 . . ?
C54 C53 C52 128(4) . . ?
C54 C53 H53 116.2 . . ?
C52 C53 H53 116.2 . . ?
C53 C54 C55 115(6) . . ?
C53 C54 H54 122.5 . . ?
C55 C54 H54 122.5 . . ?
C91A Ag6A C92A 173(2) . . ?
C91A Ag6A Ag3 104(2) . . ?
C92A Ag6A Ag3 70.2(4) . . ?
N27A C91A Ag6A 168(8) . . ?
N28A C92A Ag6A 175(4) . . ?
C92B Ag6B C91B 163(3) . . ?
C92B Ag6B Ag7B 108(3) . . ?
C91B Ag6B Ag7B 87.5(17) . . ?
C92B Ag6B Ag3 102(3) . . ?
C91B Ag6B Ag3 65.5(15) . . ?
Ag7B Ag6B Ag3 142.5(4) . . ?
N28B C92B Ag6B 152(6) . . ?
N27B C91B Ag6B 149(4) . . ?
C58 C59 C60 118(6) . . ?
C58 C59 H59 121.1 . . ?
C60 C59 H59 121.1 . . ?
 
_shelx_res_file
;
 
    shelx.res created by SHELXL-2014/7
 
TITL SC_JZ353_2_0m_a.res in P2(1)2(1)2(1)
CELL  0.71073  13.1171  24.7584  37.6278   90.000   90.000   90.000
ZERR     4.00   0.0025   0.0042   0.0066    0.000    0.000    0.000
LATT  -1
SYMM  1/2 - X, - Y, 1/2 + Z
SYMM  - X, 1/2 + Y, 1/2 - Z
SYMM  1/2 + X, 1/2 - Y, - Z
SFAC  C    H    AG   N    O    YB
UNIT  368 256 24 112 124 8
MERG   2
ISOR 0.01 0.01 C31 C32 C83B C83A N19B N19A N25 N26 N27B C92A O16 N30C N30A C51
ISOR  0.01 0.01 C84A C84B N20A N20B C87 N23 C89 C90 C91A N27A N28A C93A C94C C48
ISOR  0.01 0.01 N27B C91B N29A Ag7C C59 C60 C57 C58 C92B N28B N24 N29A C93C C94B
ISOR  0.005 0.005 N27A N29C N30B C94A C93B N29B C34 C80
DELU  N30B C94B
DELU  C92B N28B
DELU  C93B N29B
DELU  C91A N27A
DELU  C91B N27B
DELU  C88 N24
DELU  AG2A AG2B
DELU  AG4A AG4B
DFIX  1.96 0.01 AG2B C83B
DFIX  2.10 0.01 Ag2A C83A
DFIX  3.15 AG2B N19B
DFIX  3.05 Ag2A N19A
DFIX  2.10 0.01 Ag2A C84A
DFIX  2.10 0.01 AG2B C84B
DFIX  3.15 Ag2A N20A
DFIX  3.15 AG2B N20B
DFIX  2.20 AG4B C87
DFIX  1.90 AG4B C88
DFIX  1.95 AG5 C90
DFIX  1.25 N26 C90
DFIX  2.00 AG5 C89
DFIX  2.95 AG5 N25
DFIX  3.05 AG5 N26
DFIX  3.08 Ag7C C800
DFIX  3.10 Ag7A N29A
DFIX  2.10 Ag7B C501
DFIX  1.95 Ag7C C93C
DFIX  1.15 C93C O19S
DFIX  2.90 Ag7C N30C
DFIX  1.90 Ag7C C94C
DFIX  1.00 C501 N808
DFIX  3.10 Ag7B N80
DFIX  1.9 Ag6b C92B
DFIX  3.1 Ag6b N28B
DFIX  1.20 C92B N28B
DFIX  1.05 C91A N27A
DFIX  2.15 C91A Ag6A
DFIX  2.05 Ag6b C91B
DFIX  1.15 C91B N27B
DFIX  1.18 N28A C92A
DFIX  1.20 C93C N29C
DFIX  0.9 N30B C94B
DFIX  2.8 Ag7B N30B
DFIX  2.04 Ag7A C94A
DFIX  0.75 Ag7B C94A
DFIX  2.19 Ag7B C93B
DFIX  1.00 C93B N29B
DFIX  1.64 Ag7A C93B
DFIX  2.33 Ag7A N29B
DELU  N23 C87
DELU  N24 C88
EXYZ  C92A Ag6b
EADP  C92A Ag6b
EXYZ  C94B N30A
EADP  C94B N30A
FMAP   2
PLAN  260
SIZE     0.100   0.220   0.280
ACTA
BOND   $H
LIST   4
L.S.  17
TEMP    23.00
WGHT    0.089100  225.154510
FVAR       0.12518
YB1   6    0.242954    0.525806    0.230351    11.00000    0.03347    0.01791 =
         0.03022    0.00263   -0.00233    0.00156
YB2   6    0.311506    0.516999    0.483292    11.00000    0.09417    0.02326 =
         0.02911   -0.00115   -0.00651    0.00042
AG1   3    0.321522    0.882979    0.212952    11.00000    0.04383    0.06607 =
         0.05560   -0.01396   -0.00902    0.01326
AG3   3    0.439563    0.855050    0.282263    11.00000    0.06505    0.05544 =
         0.06608    0.00286   -0.01082   -0.01772
PART    1
AG2A  3    0.245669    0.838874    0.142654    10.50000    0.37444    0.04299 =
         0.07769   -0.00935   -0.05776   -0.02493
C84A  1    0.093272    0.847557    0.158875    10.50000    0.05371    0.05077 =
         0.05570   -0.00410    0.00347    0.01423
N20A  4    0.024151    0.849636    0.173357    10.50000    0.08816    0.08703 =
         0.08571   -0.00062   -0.00143    0.00258
C83A  1    0.395237    0.834981    0.122722    10.50000    0.03950    0.04703 =
         0.04832    0.00013    0.00876   -0.00986
N19A  4    0.460669    0.816003    0.115526    10.50000    0.06298    0.05704 =
         0.06792   -0.00370   -0.01236   -0.01170
O1S   5    0.125231    0.267154    0.324941    10.50000    0.10808
PART    2
AG2B  3    0.209383    0.839750    0.148194    10.50000    0.17421    0.03438 =
         0.08789   -0.01468   -0.09093    0.02757
C84B  1    0.062960    0.837319    0.170741    10.50000    0.06799    0.07088 =
         0.06900   -0.00014    0.00477   -0.00501
N20B  4   -0.016670    0.827816    0.177423    10.50000    0.07565    0.06687 =
         0.06568   -0.00401   -0.00732    0.01074
C83B  1    0.344655    0.832935    0.126973    10.50000    0.03291    0.03179 =
         0.02252   -0.00202   -0.00104   -0.00597
N19B  4    0.420103    0.827356    0.108712    10.50000    0.05948    0.04697 =
         0.06038    0.00139   -0.00404   -0.00747
PART    0
PART 1
AG5   3    0.247598    0.954220    0.490276    10.50000    0.05206    0.11834 =
         0.06960   -0.03640    0.01439    0.00689
N26   4    0.146947    0.843854    0.498478    10.50000    0.19752    0.19888 =
         0.20172   -0.00308    0.00270    0.00078
N25   4    0.334152    1.063712    0.495000    10.50000    0.07298    0.07792 =
         0.06713   -0.00942    0.01376    0.00802
C90   1    0.174158    0.887062    0.483894    10.50000    0.05763    0.07573 =
         0.06899   -0.00300    0.00490    0.01097
C89   1    0.293776    1.030688    0.495994    10.50000    0.07756    0.08137 =
         0.06486   -0.00673   -0.00143    0.00449
PART 2
O19S  5    0.566346    0.681305    0.447928    10.25000    0.09878
PART 0
PART    1
AG7A  3    0.336822    0.868181    0.430081    10.35000    0.05189    0.11695 =
         0.07452   -0.04542    0.00819    0.00055
C93A  1    0.300737    0.937247    0.413235    10.35000    0.05738    0.06013 =
         0.06327    0.00075   -0.00028    0.00129
N29A  4    0.297121    0.983600    0.400318    10.35000    0.06468    0.07689 =
         0.07009   -0.00373    0.00341    0.00024
N30A  4    0.346884    0.760162    0.462245    10.35000    0.12117    0.11714 =
         0.11837    0.00396   -0.00408   -0.00134
C94A  1    0.388760    0.794123    0.445069    10.35000    0.05118    0.05105 =
         0.05123   -0.00116    0.00134    0.00066
PART    2
AG7B  3    0.410017    0.816662    0.433761    10.20000    0.10602    0.06250 =
         0.05701    0.00996   -0.01427   -0.04167
C94B  1    0.346884    0.760162    0.462245    10.20000    0.12117    0.11714 =
         0.11837    0.00396   -0.00408   -0.00134
N30B  4    0.295616    0.748357    0.476855    10.20000    0.11953    0.12018 =
         0.12011    0.00005   -0.00014    0.00057
C93B  1    0.423169    0.898780    0.454412    10.20000    0.12483    0.12486 =
         0.12492    0.00028   -0.00007    0.00011
N29B  4    0.438446    0.938146    0.451758    10.20000    0.12558    0.12590 =
         0.12603    0.00015    0.00006   -0.00035
O17S  5    0.670052    0.517481    0.121717    10.50000    0.08560
PART    3
AG7C  3    0.490371    0.731173    0.446392    10.20000    0.12745    0.05920 =
         0.07153   -0.00297   -0.00461   -0.03851
C93C  1    0.606362    0.695988    0.422864    10.20000    0.04784    0.04199 =
         0.04561    0.00012   -0.00009   -0.00022
N30C  4    0.300306    0.768336    0.477657    10.20000    0.03596    0.03307 =
         0.03478   -0.00187    0.00193   -0.00338
C94C  1    0.365537    0.768688    0.450089    10.20000    0.03710    0.03512 =
         0.03217   -0.00088    0.00289   -0.00643
N29C  4    0.698078    0.688928    0.422552    10.20000    0.08351    0.08152 =
         0.08255   -0.00092    0.00070   -0.00010
O5S   5    0.264915    0.107802    0.367137    10.50000    0.09660
PART    0
O4    5    0.072981    0.532948    0.232767    11.00000    0.03142    0.02670 =
         0.02568    0.01464   -0.01169   -0.00809
O8    5    0.235399    0.618048    0.229229    11.00000    0.04610    0.01781 =
         0.03282    0.00618   -0.00950    0.01042
O5    5    0.391838    0.505971    0.257790    11.00000    0.02007    0.03381 =
         0.03240    0.00022   -0.00977    0.00472
O2    5    0.175081    0.532435    0.171923    11.00000    0.03192    0.03008 =
         0.03750    0.00442    0.00606    0.00038
O3    5    0.183427    0.455271    0.267045    11.00000    0.03454    0.02690 =
         0.03174    0.01256   -0.00695   -0.00523
O7    5    0.371564    0.556882    0.191962    11.00000    0.02491    0.02217 =
         0.05707    0.01252    0.00389   -0.00619
O1    5    0.275948    0.446877    0.201269    11.00000    0.03880    0.01411 =
         0.05079   -0.00084   -0.00345    0.01296
O16   5    0.475942    0.516653    0.484698    11.00000    0.08082    0.03055 =
         0.02246   -0.00437   -0.00046   -0.00893
N4    4    0.021133    0.535156    0.263824    11.00000    0.03195    0.02868 =
         0.03609    0.00210   -0.00457    0.00097
O13   5    0.341545    0.547059    0.424974    11.00000    0.06737    0.02852 =
         0.03552    0.00369   -0.00645    0.00421
O15   5    0.370404    0.443515    0.448424    11.00000    0.04800    0.02508 =
         0.02885   -0.00580   -0.00613    0.00589
N13   4    0.276038    0.582988    0.409727    11.00000    0.06860    0.02237 =
         0.05076    0.01962   -0.00374    0.00078
O10   5    0.359652    0.523209    0.544134    11.00000    0.08706    0.02152 =
         0.03529   -0.00442    0.00782   -0.01497
N8    4    0.227171    0.645970    0.199084    11.00000    0.04246    0.02000 =
         0.03561    0.00124   -0.00147    0.01313
O14   5    0.166629    0.499896    0.452348    11.00000    0.03848    0.04857 =
         0.05988    0.01101   -0.00178   -0.00052
N3    4    0.108651    0.423566    0.255079    11.00000    0.03161    0.01808 =
         0.04832    0.00671    0.00588   -0.00773
C6    1    0.255242    0.441217    0.139581    11.00000    0.02865    0.02511 =
         0.05007    0.00305   -0.00812    0.00710
N2    4    0.312842    0.444233    0.168488    11.00000    0.06188    0.01871 =
         0.03582   -0.00073    0.00430   -0.00847
N1    4    0.109126    0.496275    0.161002    11.00000    0.02295    0.03011 =
         0.03221   -0.00515   -0.00365   -0.00222
O6    5    0.231971    0.559882    0.290426    11.00000    0.03486    0.01650 =
         0.03551   -0.00237   -0.02017   -0.00011
O9    5    0.261139    0.439284    0.510616    11.00000    0.10168    0.02847 =
         0.03045   -0.00528   -0.00153   -0.01077
N6    4    0.306069    0.592731    0.301408    11.00000    0.03577    0.03497 =
         0.04402   -0.00648   -0.01137   -0.00694
N5    4    0.397455    0.482237    0.290089    11.00000    0.04797    0.01650 =
         0.03771    0.00729   -0.01095    0.00075
C15   1    0.012044    0.438323    0.260182    11.00000    0.03373    0.02650 =
         0.05503    0.01559    0.00283    0.00184
C25   1    0.404046    0.513832    0.320185    11.00000    0.04296    0.01816 =
         0.04106   -0.00849   -0.01090   -0.00483
N7    4    0.440040    0.593228    0.204632    11.00000    0.04244    0.02485 =
         0.05449    0.00645    0.00319    0.00276
C40   1    0.138554    0.659152    0.184827    11.00000    0.03475    0.02443 =
         0.02976   -0.00323   -0.00596   -0.00142
AFIX  43
H40   2    0.079341    0.645845    0.195225    11.00000   -1.20000
AFIX   0
N14   4    0.168570    0.476848    0.420839    11.00000    0.04605    0.03634 =
         0.02956    0.00604   -0.01340   -0.00325
N15   4    0.435514    0.406718    0.461527    11.00000    0.04923    0.01943 =
         0.05339    0.00280   -0.00921   -0.00067
C67   1    0.164292    0.481841    0.358251    11.00000    0.03677    0.05445 =
         0.03786    0.02210   -0.00727   -0.00550
AFIX  43
H67   2    0.164467    0.502446    0.337586    11.00000   -1.20000
AFIX   0
C5    1    0.143494    0.447369    0.145444    11.00000    0.02683    0.04386 =
         0.03122    0.00714   -0.00756   -0.00514
O11   5    0.322867    0.607972    0.483801    11.00000    0.11629    0.04135 =
         0.03544   -0.00400   -0.01028   -0.01485
C16   1   -0.009790    0.489527    0.279011    11.00000    0.03013    0.04090 =
         0.04103    0.00659    0.00559   -0.01220
O9S   5    0.204820    0.313836    0.549981    11.00000    0.07387
N16   4    0.542937    0.514186    0.455686    11.00000    0.05124    0.05004 =
         0.03737   -0.00169   -0.00815   -0.01462
C20   1    0.000829    0.585429    0.278933    11.00000    0.02603    0.02734 =
         0.05658    0.00674   -0.00103   -0.01032
AFIX  43
H20   2    0.024028    0.616657    0.267831    11.00000   -1.20000
AFIX   0
C35   1    0.413909    0.648753    0.200760    11.00000    0.02826    0.00893 =
         0.13560    0.00680    0.00856   -0.00046
N10   4    0.418729    0.483797    0.557394    11.00000    0.09386    0.04344 =
         0.03367    0.00530   -0.01138   -0.01444
C44   1    0.200806    0.431658    0.602634    11.00000    0.10964    0.03900 =
         0.02664   -0.00213    0.00344   -0.02954
AFIX  43
H44   2    0.235138    0.428480    0.624157    11.00000   -1.20000
AFIX   0
C10   1    0.413687    0.443056    0.165603    11.00000    0.04853    0.03912 =
         0.04341    0.00436   -0.00392    0.00682
AFIX  43
H10   2    0.455011    0.447934    0.185428    11.00000   -1.20000
AFIX   0
C65   1    0.187397    0.565989    0.394292    11.00000    0.05625    0.03266 =
         0.07419    0.00912   -0.00367    0.00326
N9    4    0.207859    0.439175    0.540394    11.00000    0.07872    0.02242 =
         0.03035   -0.00445    0.00957    0.00791
C66   1    0.175870    0.505241    0.389581    11.00000    0.05184    0.03434 =
         0.03937    0.00656   -0.00917   -0.00991
C1    1    0.002290    0.508002    0.163869    11.00000    0.01906    0.08755 =
         0.04211    0.00070   -0.00478    0.01317
AFIX  43
H1    2   -0.019014    0.541120    0.172862    11.00000   -1.20000
AFIX   0
C24   1    0.418181    0.488864    0.352227    11.00000    0.02722    0.03588 =
         0.04809   -0.01023   -0.01185    0.00643
AFIX  43
H24   2    0.425428    0.509766    0.372607    11.00000   -1.20000
AFIX   0
C70   1    0.152666    0.422824    0.419750    11.00000    0.04768    0.03993 =
         0.04559    0.01171   -0.00573   -0.01676
AFIX  43
H70   2    0.145830    0.403580    0.440841    11.00000   -1.20000
AFIX   0
C31   1    0.520854    0.578321    0.219165    11.00000    0.02094    0.03857 =
         0.06665    0.01010   -0.00286   -0.01720
AFIX  43
H31   2    0.530550    0.541482    0.222616    11.00000   -1.20000
AFIX   0
C61   1    0.297722    0.634759    0.410720    11.00000    0.09691    0.02865 =
         0.05077    0.00493   -0.01689   -0.01916
AFIX  43
H61   2    0.357614    0.645858    0.421749    11.00000   -1.20000
AFIX   0
O14S  5    0.796743    0.528251    0.234608    11.00000    0.06492
C7    1    0.295018    0.434730    0.106500    11.00000    0.07530    0.03558 =
         0.02975    0.00858   -0.00578    0.01048
AFIX  43
H7    2    0.251849    0.432907    0.086931    11.00000   -1.20000
AFIX   0
O12   5    0.174454    0.555225    0.515595    11.00000    0.13940    0.06972 =
         0.05184   -0.00558    0.00226    0.04956
C30   1    0.289670    0.646750    0.297351    11.00000    0.08931    0.02804 =
         0.03871    0.00718   -0.01865   -0.00881
AFIX  43
H30   2    0.230157    0.659313    0.286762    11.00000   -1.20000
AFIX   0
N17   4    0.338796    1.011364    0.196713    11.00000    0.03081    0.10638 =
         0.07927   -0.02103    0.00066   -0.00708
C11   1    0.133601    0.377348    0.239948    11.00000    0.03893    0.02053 =
         0.07149   -0.00076   -0.00049    0.00043
AFIX  43
H11   2    0.201732    0.367534    0.237696    11.00000   -1.20000
AFIX   0
C26   1    0.391374    0.575806    0.315194    11.00000    0.04655    0.02197 =
         0.06741   -0.01718   -0.00594   -0.00622
O7S   5    0.126811    0.325778    0.481868    11.00000    0.07287
C21   1    0.403545    0.429397    0.291323    11.00000    0.02709    0.01745 =
         0.04888    0.00309   -0.00840    0.00519
AFIX  43
H21   2    0.398799    0.409191    0.270554    11.00000   -1.20000
AFIX   0
C19   1   -0.049912    0.588927    0.308202    11.00000    0.04471    0.05423 =
         0.05504   -0.00973    0.00775    0.02921
AFIX  43
H19   2   -0.060188    0.622360    0.318885    11.00000   -1.20000
AFIX   0
C23   1    0.421939    0.433068    0.354978    11.00000    0.03052    0.02966 =
         0.05023    0.00577   -0.00717    0.00380
AFIX  43
H23   2    0.427509    0.415938    0.376888    11.00000   -1.20000
AFIX   0
C36   1    0.317204    0.662106    0.183893    11.00000    0.03492    0.01937 =
         0.05969   -0.00358    0.00434    0.01247
N21   4    0.303334    0.954100    0.310800    11.00000    0.04133    0.15752 =
         0.09618    0.02390   -0.02150    0.02413
C76   1    0.570963    0.466658    0.442479    11.00000    0.06537    0.04237 =
         0.04786    0.00278   -0.01263   -0.02754
N11   4    0.312626    0.641592    0.514907    11.00000    0.09784    0.07087 =
         0.07859    0.02724   -0.00646   -0.01912
C9    1    0.457442    0.434056    0.131074    11.00000    0.05149    0.03997 =
         0.06481    0.01462    0.00849    0.01811
AFIX  43
H9    2    0.527581    0.430337    0.128417    11.00000   -1.20000
AFIX   0
C81   1    0.337245    0.964597    0.201601    11.00000    0.05500    0.06412 =
         0.05924   -0.00172   -0.00794    0.00625
N18   4    0.262767    0.762761    0.238173    11.00000    0.08689    0.06196 =
         0.11600   -0.01799   -0.04880    0.00854
C12   1    0.055407    0.342662    0.227107    11.00000    0.10881    0.02246 =
         0.06927   -0.00712   -0.00732    0.00475
AFIX  43
H12   2    0.072048    0.309881    0.216524    11.00000   -1.20000
AFIX   0
C69   1    0.146729    0.397035    0.388842    11.00000    0.04248    0.03697 =
         0.04505    0.00902   -0.00429   -0.00462
AFIX  43
H69   2    0.139183    0.359688    0.388567    11.00000   -1.20000
AFIX   0
C39   1    0.130070    0.690439    0.156411    11.00000    0.05030    0.02506 =
         0.05300    0.00255    0.00397    0.01545
AFIX  43
H39   2    0.066511    0.699376    0.147171    11.00000   -1.20000
AFIX   0
C17   1   -0.069761    0.492270    0.308638    11.00000    0.04229    0.04209 =
         0.07407    0.00595    0.00531    0.01366
AFIX  43
H17   2   -0.096598    0.460696    0.318216    11.00000   -1.20000
AFIX   0
C38   1    0.220805    0.709816    0.140577    11.00000    0.08973    0.02265 =
         0.03265   -0.00359    0.00222    0.00050
AFIX  43
H38   2    0.217262    0.732922    0.121130    11.00000   -1.20000
AFIX   0
C46   1    0.368910    0.438349    0.570863    11.00000    0.11664    0.03674 =
         0.03419    0.01424   -0.00581   -0.00182
C45   1    0.256272    0.438212    0.571403    11.00000    0.07975    0.02197 =
         0.04065   -0.00594    0.01178   -0.00329
C41   1    0.104723    0.437946    0.537250    11.00000    0.06651    0.06086 =
         0.04534   -0.00666   -0.00541    0.00753
AFIX  43
H41   2    0.073176    0.441407    0.515233    11.00000   -1.20000
AFIX   0
O12S  5    0.707984    0.625155    0.329156    11.00000    0.09519
C4    1    0.065488    0.410912    0.133827    11.00000    0.06729    0.03112 =
         0.04985   -0.00641   -0.00859   -0.01470
AFIX  43
H4    2    0.085536    0.378607    0.123329    11.00000   -1.20000
AFIX   0
C22   1    0.417006    0.404004    0.323538    11.00000    0.04477    0.03958 =
         0.03264    0.01518   -0.00692    0.01190
AFIX  43
H22   2    0.422908    0.366585    0.324218    11.00000   -1.20000
AFIX   0
C72   1    0.457833    0.323560    0.490414    11.00000    0.06102    0.02866 =
         0.05509    0.00782   -0.00127    0.00476
AFIX  43
H72   2    0.428731    0.292230    0.499524    11.00000   -1.20000
AFIX   0
C71   1    0.404152    0.360450    0.477596    11.00000    0.05570    0.01892 =
         0.05864    0.00286    0.01439   -0.01151
AFIX  43
H71   2    0.334001    0.355633    0.479264    11.00000   -1.20000
AFIX   0
C68   1    0.151724    0.425559    0.356483    11.00000    0.08348    0.05158 =
         0.03162   -0.00617   -0.00124   -0.00941
AFIX  43
H68   2    0.146881    0.407792    0.334772    11.00000   -1.20000
AFIX   0
C85   1    0.348251    0.915010    0.300879    11.00000    0.03960    0.08945 =
         0.09191    0.02768   -0.03077   -0.01131
C14   1   -0.064825    0.405598    0.247609    11.00000    0.08315    0.04196 =
         0.06408   -0.00293   -0.00198   -0.02126
AFIX  43
H14   2   -0.132334    0.416006    0.250790    11.00000   -1.20000
AFIX   0
C86   1    0.561765    0.814768    0.259564    11.00000    0.09829    0.03025 =
         0.08192   -0.00911    0.02047    0.00680
O18S  5    0.079644    0.713437    0.271222    11.00000    0.09548
C32   1    0.600127    0.614465    0.230946    11.00000    0.03692    0.05384 =
         0.08885   -0.00544   -0.00762   -0.02171
AFIX  43
H32   2    0.664230    0.602703    0.238130    11.00000   -1.20000
AFIX   0
C37   1    0.311902    0.695003    0.153494    11.00000    0.07499    0.01792 =
         0.07884    0.01095    0.00906   -0.01271
AFIX  43
H37   2    0.371410    0.706461    0.142372    11.00000   -1.20000
AFIX   0
C27   1    0.465878    0.607901    0.327731    11.00000    0.09559    0.02301 =
         0.08876    0.00507   -0.04963   -0.02742
AFIX  43
H27   2    0.523973    0.593292    0.338139    11.00000   -1.20000
AFIX   0
C62   1    0.233288    0.673940    0.395642    11.00000    0.11594    0.03550 =
         0.07575    0.01609    0.00544    0.00395
AFIX  43
H62   2    0.250253    0.710394    0.396379    11.00000   -1.20000
AFIX   0
C55   1    0.220211    0.658193    0.522916    11.00000    0.11152    0.03999 =
         0.14739    0.00206    0.01254    0.00407
C78   1    0.664327    0.514693    0.395599    11.00000    0.05425    0.11169 =
         0.07095    0.01710   -0.00255   -0.04602
AFIX  43
H78   2    0.707412    0.514063    0.375975    11.00000   -1.20000
AFIX   0
C8    1    0.394003    0.431024    0.102015    11.00000    0.11852    0.05485 =
         0.03836    0.00544    0.02652    0.03939
AFIX  43
H8    2    0.421056    0.426386    0.079374    11.00000   -1.20000
AFIX   0
O16S  5    0.877035    0.611664    0.196158    11.00000    0.09622
C63   1    0.146779    0.657318    0.380184    11.00000    0.11357    0.04814 =
         0.12126    0.02365   -0.05828    0.02539
AFIX  43
H63   2    0.100565    0.682131    0.370977    11.00000   -1.20000
AFIX   0
C82   1    0.286108    0.806533    0.228182    11.00000    0.04840    0.08121 =
         0.08114   -0.04917   -0.02224    0.02007
C77   1    0.628999    0.464334    0.411891    11.00000    0.09013    0.09769 =
         0.03912    0.00830   -0.02252   -0.02556
AFIX  43
H77   2    0.645444    0.431196    0.401763    11.00000   -1.20000
AFIX   0
C73   1    0.565864    0.331504    0.490499    11.00000    0.06794    0.06387 =
         0.06551    0.01053   -0.01921    0.03275
AFIX  43
H73   2    0.609888    0.307006    0.501246    11.00000   -1.20000
AFIX   0
C48   1    0.531042    0.402563    0.585924    11.00000    0.10024    0.09228 =
         0.07911    0.01136   -0.01172    0.00331
AFIX  43
H48   2    0.569535    0.374558    0.595477    11.00000   -1.20000
AFIX   0
C43   1    0.098708    0.429853    0.602185    11.00000    0.11153    0.04015 =
         0.05029   -0.01570    0.02235   -0.03132
AFIX  43
H43   2    0.062735    0.427823    0.623442    11.00000   -1.20000
AFIX   0
C64   1    0.128339    0.604284    0.378284    11.00000    0.13927    0.06186 =
         0.06120    0.03055   -0.04425   -0.02285
AFIX  43
H64   2    0.072009    0.592835    0.365303    11.00000   -1.20000
AFIX   0
C50   1    0.527207    0.488724    0.558179    11.00000    0.09434    0.11487 =
         0.04897    0.01769   -0.02795   -0.04830
AFIX  43
H50   2    0.559276    0.519097    0.548879    11.00000   -1.20000
AFIX   0
O13S  5    0.763703    0.706350    0.284807    11.00000    0.14332
C80   1    0.565612    0.561585    0.439642    11.00000    0.04348    0.04570 =
         0.04612   -0.00187    0.00616   -0.00977
AFIX  43
H80   2    0.537459    0.593598    0.448059    11.00000   -1.20000
AFIX   0
C29   1    0.363979    0.683005    0.309403    11.00000    0.12928    0.02885 =
         0.06117   -0.01110   -0.03601   -0.00837
AFIX  43
H29   2    0.351883    0.719829    0.306944    11.00000   -1.20000
AFIX   0
O10S  5    0.024761    0.293542    0.581831    11.00000    0.08807
O6S   5    0.219762    0.256281    0.439788    11.00000    0.16015
N22   4    0.621020    0.799035    0.243233    11.00000    0.12969    0.03203 =
         0.09395   -0.00707   -0.01079   -0.01851
N12   4    0.113865    0.590855    0.498617    11.00000    0.10423    0.07946 =
         0.07846   -0.01992   -0.01350    0.04721
C33   1    0.570447    0.670964    0.230537    11.00000    0.01332    0.06222 =
         0.19928   -0.05252   -0.00138   -0.00862
AFIX  43
H33   2    0.610909    0.697000    0.241421    11.00000   -1.20000
AFIX   0
C74   1    0.601322    0.377456    0.473784    11.00000    0.03725    0.08923 =
         0.06426    0.00967   -0.00952   -0.00038
AFIX  43
H74   2    0.671277    0.382314    0.471345    11.00000   -1.20000
AFIX   0
C3    1   -0.038575    0.420901    0.137297    11.00000    0.06163    0.10297 =
         0.03626    0.00967   -0.00995   -0.02875
AFIX  43
H3    2   -0.087470    0.396395    0.129529    11.00000   -1.20000
AFIX   0
C47   1    0.427397    0.397205    0.585405    11.00000    0.07069    0.09152 =
         0.03885    0.02905   -0.00229   -0.00598
AFIX  43
H47   2    0.396511    0.366455    0.594656    11.00000   -1.20000
AFIX   0
O15S  5    0.915206    0.709464    0.233160    11.00000    0.12911
C18   1   -0.090782    0.540396    0.324317    11.00000    0.02395    0.08423 =
         0.08672    0.02255    0.02090    0.02789
AFIX  43
H18   2   -0.130279    0.542152    0.344810    11.00000   -1.20000
AFIX   0
C42   1    0.045531    0.431021    0.569567    11.00000    0.16416    0.04831 =
         0.04521   -0.01877    0.02615   -0.03956
AFIX  43
H42   2   -0.025017    0.427476    0.568795    11.00000   -1.20000
AFIX   0
C51   1    0.400688    0.651214    0.529137    11.00000    0.08282    0.06482 =
         0.07971    0.01556    0.00199   -0.01664
AFIX  43
H51   2    0.461262    0.635791    0.521264    11.00000   -1.20000
AFIX   0
C56   1    0.134320    0.640127    0.503432    11.00000    0.12413    0.06454 =
         0.08649    0.00293   -0.01702   -0.01550
C52   1    0.394207    0.690359    0.560021    11.00000    0.13325    0.05015 =
         0.08007    0.00886    0.02203   -0.02286
AFIX  43
H52   2    0.451425    0.702903    0.572058    11.00000   -1.20000
AFIX   0
O11S  5    0.853151    0.643994    0.384578    10.75000    0.11977
C79   1    0.632779    0.562459    0.409782    11.00000    0.06158    0.09161 =
         0.05605   -0.00436    0.01454   -0.06030
AFIX  43
H79   2    0.654604    0.595087    0.400186    11.00000   -1.20000
AFIX   0
C75   1    0.536870    0.416067    0.460696    11.00000    0.09301    0.04270 =
         0.04741    0.00018   -0.01547   -0.01356
C60   1    0.014992    0.571588    0.483496    11.00000    0.08390    0.07903 =
         0.09738   -0.00087   -0.00695    0.01513
AFIX  43
H60   2   -0.005227    0.535642    0.484832    11.00000   -1.20000
AFIX   0
C13   1   -0.043712    0.357710    0.230397    11.00000    0.11596    0.02491 =
         0.14129    0.02328   -0.06970   -0.00514
AFIX  43
H13   2   -0.095852    0.336334    0.221304    11.00000   -1.20000
AFIX   0
O8S   5    0.415614    0.182139    0.477300    11.00000    0.19408
C2    1   -0.065975    0.471767    0.153736    11.00000    0.04253    0.13174 =
         0.05627   -0.01595   -0.00497    0.04911
AFIX  43
H2    2   -0.134658    0.479312    0.157335    11.00000   -1.20000
AFIX   0
C28   1    0.453008    0.666805    0.324537    11.00000    0.09521    0.05496 =
         0.08290   -0.02762   -0.03991   -0.00983
AFIX  43
H28   2    0.502197    0.691144    0.332306    11.00000   -1.20000
AFIX   0
C49   1    0.582416    0.447995    0.572832    11.00000    0.08728    0.16790 =
         0.04650   -0.00517    0.00477   -0.03074
AFIX  43
H49   2    0.653089    0.450236    0.574148    11.00000   -1.20000
AFIX   0
C58   1   -0.016359    0.661914    0.468454    11.00000    0.13110    0.11641 =
         0.11967    0.00359   -0.00320    0.00169
AFIX  43
H58   2   -0.058225    0.687297    0.457548    11.00000   -1.20000
AFIX   0
O4S   5    0.059055    0.233820    0.399829    10.50000    0.11515
PART    1
AG4A  3    0.110522    0.895448    0.075240    10.50000    0.04114    0.06830 =
         0.03911    0.00114   -0.00322   -0.00355
C88   1    0.123929    0.807511    0.063429    10.75000    0.09167    0.10300 =
         0.09918    0.02030   -0.06487   -0.00629
N24   4    0.150901    0.766573    0.060242    10.75000    0.12143    0.10964 =
         0.11218   -0.00162   -0.00599    0.00071
C87   1    0.095833    0.965751    0.085418    10.75000    0.07205    0.09241 =
         0.08104    0.00518   -0.00342   -0.00187
N23   4    0.088581    1.017051    0.090368    10.75000    0.06405    0.09155 =
         0.07732    0.00147   -0.00403   -0.00335
AG4B  3    0.087644    0.875182    0.081440    10.25000    0.03459    0.09354 =
         0.04864    0.00701   -0.00419    0.02213
PART    0
C34   1    0.479656    0.685465    0.213422    11.00000    0.06056    0.06032 =
         0.07251    0.00181   -0.00131   -0.00448
AFIX  43
H34   2    0.464418    0.721924    0.210744    11.00000   -1.20000
AFIX   0
C57   1    0.071588    0.682222    0.484626    11.00000    0.09708    0.09484 =
         0.10929    0.00517    0.00795    0.01760
AFIX  43
H57   2    0.089714    0.718517    0.483832    11.00000   -1.20000
AFIX   0
C53   1    0.294574    0.706112    0.568947    11.00000    0.16410    0.04961 =
         0.08866   -0.02553    0.01089    0.01670
AFIX  43
H53   2    0.288463    0.730896    0.587397    11.00000   -1.20000
AFIX   0
O3S   5    0.334646    0.304132    0.393092    10.50000    0.06470
C54   1    0.208351    0.689777    0.554147    11.00000    0.32894    0.04861 =
         0.09119   -0.03990   -0.09029    0.02294
AFIX  43
H54   2    0.144756    0.698348    0.563506    11.00000   -1.20000
AFIX   0
O2S   5    0.324454    0.266881    0.328035    10.50000    0.08124
PART    1
AG6A  3    0.532772    0.806137    0.353217    10.50000    0.28379    0.02806 =
         0.07668   -0.00852   -0.00639   -0.02090
C91A  1    0.694111    0.803318    0.342700    10.50000    0.08062    0.06933 =
         0.07376   -0.00337   -0.00213    0.00055
N27A  4    0.774352    0.798125    0.342725    10.50000    0.08006    0.07755 =
         0.08007    0.00023   -0.00195   -0.00220
N28A  4    0.274244    0.807977    0.361367    10.50000    0.07919    0.08335 =
         0.08951    0.00036    0.00780   -0.01134
C92A  1    0.368099    0.809434    0.357268    10.50000    0.18242    0.05527 =
         0.09756   -0.00039   -0.02018   -0.01290
PART    2
AG6B  3    0.368099    0.809434    0.357268    10.50000    0.18242    0.05527 =
         0.09756   -0.00039   -0.02018   -0.01290
N27B  4    0.605710    0.792850    0.358412    10.50000    0.03602    0.00968 =
         0.02452   -0.00281   -0.00640   -0.00892
C92B  1    0.222156    0.802836    0.350769    10.50000    0.10519    0.10544 =
         0.10611    0.00414   -0.00357    0.00100
N28B  4    0.146547    0.780460    0.337689    10.50000    0.10666    0.10382 =
         0.10860    0.00495   -0.00568    0.00805
C91B  1    0.524195    0.808151    0.349325    10.50000    0.02233    0.01976 =
         0.01407    0.00070    0.00976   -0.00135
PART    0
C59   1   -0.046944    0.612282    0.466725    11.00000    0.11467    0.12534 =
         0.12951   -0.00097   -0.00146   -0.00354
AFIX  43
H59   2   -0.106996    0.603193    0.455026    11.00000   -1.20000
AFIX   0
HKLF    4
 
REM  SC_JZ353_2_0m_a.res in P2(1)2(1)2(1)
REM R1 =  0.0950 for   19337 Fo > 4sig(Fo)  and  0.1230 for all   25126 data
REM   1589 parameters refined using    327 restraints
 
END
 
WGHT      0.0895    223.8578
 
REM Highest difference peak  4.346,  deepest hole -2.430,  1-sigma level  0.223
Q1    1   0.3798  0.5192  0.4827  11.00000  0.05    4.35
Q2    1   0.2425  0.5236  0.2063  11.00000  0.05    2.40
Q3    1   0.2422  0.5252  0.2541  11.00000  0.05    2.37
Q4    1   0.3118  0.5191  0.4587  11.00000  0.05    2.28
Q5    1   0.3367  0.5252  0.2362  11.00000  0.05    2.27
Q6    1   0.1577  0.5265  0.2276  11.00000  0.05    2.16
Q7    1   0.2031  0.5174  0.4840  11.00000  0.05    1.80
Q8    1   0.2461  0.2838  0.3236  11.00000  0.05    1.67
Q9    1   0.4287  0.7443  0.4514  11.00000  0.05    1.64
Q10   1   0.1409  0.5230  0.4844  11.00000  0.05    1.63
Q11   1  -0.0670  0.3244  0.6407  11.00000  0.05    1.57
Q12   1   0.5668  0.7997  0.3221  11.00000  0.05    1.54
Q13   1   0.3027  0.4803  0.5539  11.00000  0.05    1.41
Q14   1   0.3069  0.5161  0.5055  11.00000  0.05    1.35
Q15   1   0.4157  0.6033  0.4842  11.00000  0.05    1.33
Q16   1   0.1954  0.4253  0.2314  11.00000  0.05    1.28
Q17   1   0.7548  0.6799  0.4431  11.00000  0.05    1.25
Q18   1   0.2282  0.8827  0.2070  11.00000  0.05    1.24
Q19   1   0.3048  0.4235  0.2277  11.00000  0.05    1.21
Q20   1  -0.0484  0.7407  0.3531  11.00000  0.05    1.21
Q21   1   0.2026  0.1806  0.3519  11.00000  0.05    1.18
Q22   1   0.3445  0.8619  0.2788  11.00000  0.05    1.17
Q23   1   0.3767  0.4407  0.4832  11.00000  0.05    1.16
Q24   1   0.2494  0.9239  0.5048  11.00000  0.05    1.10
Q25   1   0.0031  0.7588  0.3422  11.00000  0.05    1.08
Q26   1   0.5290  0.8592  0.2796  11.00000  0.05    1.06
Q27   1   0.4427  0.8547  0.3116  11.00000  0.05    1.05
Q28   1   0.3156  0.8946  0.1849  11.00000  0.05    1.03
Q29   1   0.4459  0.8230  0.3002  11.00000  0.05    1.02
Q30   1   0.4312  0.3039  0.3927  11.00000  0.05    1.00
Q31   1  -0.1337  0.5756  0.2710  11.00000  0.05    0.98
Q32   1   0.0753  0.7614  0.3316  11.00000  0.05    0.97
Q33   1   0.2437  0.4381  0.4769  11.00000  0.05    0.95
Q34   1   0.1852  0.8361  0.1786  11.00000  0.05    0.93
Q35   1   0.5184  0.7268  0.4475  11.00000  0.05    0.90
Q36   1   0.4458  0.4435  0.2285  11.00000  0.05    0.89
Q37   1   0.1055  0.8991  0.0989  11.00000  0.05    0.89
Q38   1  -0.0664  0.8162  0.1886  11.00000  0.05    0.88
Q39   1   0.1504  0.2016  0.3879  11.00000  0.05    0.87
Q40   1   0.1310  0.4774  0.5563  11.00000  0.05    0.87
Q41   1   0.6502  0.7989  0.3525  11.00000  0.05    0.86
Q42   1   0.2956  0.9990  0.5114  11.00000  0.05    0.86
Q43   1   0.3650  1.0775  0.2043  11.00000  0.05    0.85
Q44   1   0.4145  0.8814  0.2125  11.00000  0.05    0.84
Q45   1   0.3021  0.4226  0.3083  11.00000  0.05    0.83
Q46   1   0.5188  0.5071  0.4825  11.00000  0.05    0.82
Q47   1   0.4782  0.6957  0.2311  11.00000  0.05    0.82
Q48   1   0.0728  0.5189  0.2293  11.00000  0.05    0.82
Q49   1   0.1329  0.4272  0.4842  11.00000  0.05    0.81
Q50   1   0.3040  0.4581  0.5967  11.00000  0.05    0.81
Q51   1   0.1957  0.5612  0.1916  11.00000  0.05    0.81
Q52   1   0.0881  0.6185  0.4816  11.00000  0.05    0.81
Q53   1   0.2929  0.1721  0.3514  11.00000  0.05    0.81
Q54   1   0.0986  0.9844  0.0895  11.00000  0.05    0.80
Q55   1   0.0598  0.8589  0.0874  11.00000  0.05    0.80
Q56   1   0.1684  0.8420  0.1499  11.00000  0.05    0.80
Q57   1   0.2789  0.1576  0.4608  11.00000  0.05    0.78
Q58   1   0.6142  0.5595  0.1760  11.00000  0.05    0.78
Q59   1   0.3188  1.0949  0.4840  11.00000  0.05    0.78
Q60   1   0.4234  0.5245  0.2304  11.00000  0.05    0.78
Q61   1   0.5383  0.6609  0.5582  11.00000  0.05    0.78
Q62   1   0.1238  0.5750  0.4748  11.00000  0.05    0.77
Q63   1   0.5246  0.4399  0.1695  11.00000  0.05    0.77
Q64   1   0.7155  0.3815  0.4229  11.00000  0.05    0.76
Q65   1   0.3078  0.5617  0.1924  11.00000  0.05    0.76
Q66   1   0.2215  0.5784  0.5177  11.00000  0.05    0.75
Q67   1   0.7771  0.5230  0.2617  11.00000  0.05    0.75
Q68   1   0.1791  0.5034  0.5133  11.00000  0.05    0.75
Q69   1   0.4432  0.8610  0.4476  11.00000  0.05    0.75
Q70   1   0.1619  0.5000  0.5015  11.00000  0.05    0.74
Q71   1   0.6975  0.5881  0.4474  11.00000  0.05    0.74
Q72   1   0.2444  0.4607  0.2313  11.00000  0.05    0.73
Q73   1  -0.1657  0.3792  0.2493  11.00000  0.05    0.73
Q74   1   0.1823  0.8156  0.3637  11.00000  0.05    0.73
Q75   1   0.8762  0.6183  0.1758  11.00000  0.05    0.73
Q76   1   0.1995  0.7196  0.4996  11.00000  0.05    0.72
Q77   1   0.8968  0.6256  0.2053  11.00000  0.05    0.72
Q78   1   0.3796  0.9551  0.4914  11.00000  0.05    0.72
Q79   1   0.1751  0.5353  0.5147  11.00000  0.05    0.72
Q80   1   0.7806  0.5463  0.2025  11.00000  0.05    0.72
Q81   1   0.0487  0.7419  0.0746  11.00000  0.05    0.71
Q82   1   0.2466  0.5609  0.5253  11.00000  0.05    0.71
Q83   1   0.1871  0.8998  0.4619  11.00000  0.05    0.70
Q84   1   0.2360  0.9406  0.4660  11.00000  0.05    0.70
Q85   1   0.0753  0.4417  0.2346  11.00000  0.05    0.70
Q86   1   0.4170  0.2011  0.4511  11.00000  0.05    0.69
Q87   1   0.4789  0.7209  0.2900  11.00000  0.05    0.69
Q88   1   0.0562  0.5594  0.2975  11.00000  0.05    0.69
Q89   1   0.8580  0.7006  0.2315  11.00000  0.05    0.69
Q90   1   0.1670  0.9241  0.4787  11.00000  0.05    0.69
Q91   1   0.0943  0.5337  0.2522  11.00000  0.05    0.68
Q92   1  -0.1788  0.5771  0.4245  11.00000  0.05    0.68
Q93   1   0.1954  0.9980  0.5052  11.00000  0.05    0.68
Q94   1   0.6797  0.6779  0.2847  11.00000  0.05    0.68
Q95   1   0.1958  0.5621  0.2642  11.00000  0.05    0.68
Q96   1   0.3021  0.1060  0.4003  11.00000  0.05    0.68
Q97   1   0.6825  0.5361  0.0922  11.00000  0.05    0.67
Q98   1   0.1658  0.2384  0.4342  11.00000  0.05    0.67
Q99   1   0.4293  0.5576  0.2424  11.00000  0.05    0.67
Q100  1   0.0112  0.3421  0.4930  11.00000  0.05    0.67
Q101  1   0.4545  0.8714  0.4399  11.00000  0.05    0.67
Q102  1   0.5974  0.6189  0.2095  11.00000  0.05    0.67
Q103  1   0.4955  0.9455  0.4793  11.00000  0.05    0.67
Q104  1   0.2063  0.4829  0.3014  11.00000  0.05    0.66
Q105  1   0.2569  0.7796  0.4822  11.00000  0.05    0.66
Q106  1   0.4994  0.3941  0.2884  11.00000  0.05    0.66
Q107  1   0.1583  0.5274  0.1990  11.00000  0.05    0.66
Q108  1   0.4999  0.6044  0.2379  11.00000  0.05    0.66
Q109  1   0.2820  0.5297  0.3051  11.00000  0.05    0.65
Q110  1   0.6970  0.6754  0.3637  11.00000  0.05    0.65
Q111  1   0.5175  0.6961  0.4258  11.00000  0.05    0.65
Q112  1   0.3618  0.5272  0.1718  11.00000  0.05    0.65
Q113  1   0.4261  0.6599  0.1773  11.00000  0.05    0.65
Q114  1   0.3166  0.8430  0.3069  11.00000  0.05    0.65
Q115  1   0.3086  0.9009  0.4915  11.00000  0.05    0.65
Q116  1   0.5537  0.6844  0.4249  11.00000  0.05    0.64
Q117  1   0.2044  0.4581  0.4455  11.00000  0.05    0.64
Q118  1   0.5266  0.8015  0.3851  11.00000  0.05    0.64
Q119  1   0.3955  0.6385  0.5069  11.00000  0.05    0.64
Q120  1   0.7887  0.6408  0.3131  11.00000  0.05    0.64
Q121  1   0.6245  0.5827  0.2455  11.00000  0.05    0.64
Q122  1   0.1917  0.5643  0.3616  11.00000  0.05    0.63
Q123  1   0.1935  0.8786  0.3251  11.00000  0.05    0.63
Q124  1   0.3750  0.8459  0.1065  11.00000  0.05    0.63
Q125  1  -0.0528  0.5333  0.2067  11.00000  0.05    0.62
Q126  1   0.9042  0.5378  0.2369  11.00000  0.05    0.62
Q127  1   0.8453  0.6173  0.3838  11.00000  0.05    0.62
Q128  1   0.1431  0.4405  0.2873  11.00000  0.05    0.62
Q129  1   0.3994  0.1591  0.3862  11.00000  0.05    0.62
Q130  1   0.3243  0.9409  0.2516  11.00000  0.05    0.62
Q131  1   0.4553  0.4994  0.2943  11.00000  0.05    0.62
Q132  1   0.2607  0.8965  0.4208  11.00000  0.05    0.61
Q133  1   0.3247  0.9006  0.2352  11.00000  0.05    0.61
Q134  1   0.3337  0.5597  0.3069  11.00000  0.05    0.61
Q135  1   0.3162  0.8406  0.1255  11.00000  0.05    0.61
Q136  1   0.4293  0.4615  0.2435  11.00000  0.05    0.61
Q137  1   0.1229  0.8040  0.3828  11.00000  0.05    0.61
Q138  1   0.1980  0.5251  0.5404  11.00000  0.05    0.60
Q139  1   0.3158  1.0450  0.4936  11.00000  0.05    0.60
Q140  1   0.3265  0.6629  0.5344  11.00000  0.05    0.60
Q141  1  -0.0401  0.5218  0.3598  11.00000  0.05    0.60
Q142  1   0.3855  0.5753  0.4432  11.00000  0.05    0.60
Q143  1   0.3182  0.4407  0.2791  11.00000  0.05    0.60
Q144  1  -0.0345  0.6032  0.5035  11.00000  0.05    0.59
Q145  1   0.1878  0.3963  0.4664  11.00000  0.05    0.59
Q146  1   0.0987  0.7599  0.0648  11.00000  0.05    0.59
Q147  1   0.2216  0.3184  0.5066  11.00000  0.05    0.59
Q148  1   0.2931  0.5268  0.1648  11.00000  0.05    0.59
Q149  1   0.1847  0.4214  0.3073  11.00000  0.05    0.59
Q150  1   0.1871  0.6188  0.5022  11.00000  0.05    0.59
Q151  1   0.4861  0.5052  0.3165  11.00000  0.05    0.59
Q152  1   0.5605  0.5624  0.4178  11.00000  0.05    0.58
Q153  1   0.3732  0.4771  0.4486  11.00000  0.05    0.58
Q154  1   0.3036  0.5745  0.5484  11.00000  0.05    0.58
Q155  1   0.7153  0.3407  0.5724  11.00000  0.05    0.58
Q156  1   0.3830  0.8557  0.1457  11.00000  0.05    0.58
Q157  1   0.2395  1.0660  0.2146  11.00000  0.05    0.58
Q158  1   0.7471  0.5579  0.2401  11.00000  0.05    0.58
Q159  1   0.7866  0.6521  0.3949  11.00000  0.05    0.58
Q160  1   0.2386  0.8739  0.1763  11.00000  0.05    0.58
Q161  1   0.2015  0.8397  0.1226  11.00000  0.05    0.58
Q162  1   0.3084  0.1701  0.4260  11.00000  0.05    0.58
Q163  1   0.2088  0.9181  0.5307  11.00000  0.05    0.58
Q164  1   0.5089  0.8148  0.1055  11.00000  0.05    0.58
Q165  1   0.1481  0.8959  0.1448  11.00000  0.05    0.57
Q166  1   0.1632  0.2793  0.5247  11.00000  0.05    0.57
Q167  1   0.3970  0.8107  0.3874  11.00000  0.05    0.57
Q168  1   0.4300  0.8284  0.2539  11.00000  0.05    0.57
Q169  1   0.3409  0.8404  0.1455  11.00000  0.05    0.57
Q170  1  -0.1416  0.4585  0.2650  11.00000  0.05    0.57
Q171  1   0.2102  0.5689  0.3142  11.00000  0.05    0.57
Q172  1   0.3146  0.8796  0.4532  11.00000  0.05    0.57
Q173  1   0.4207  0.3816  0.6073  11.00000  0.05    0.57
Q174  1   0.5021  0.6364  0.5289  11.00000  0.05    0.57
Q175  1   0.2553  0.4579  0.3102  11.00000  0.05    0.57
Q176  1  -0.1542  0.6952  0.4294  11.00000  0.05    0.57
Q177  1   0.5184  0.8199  0.4411  11.00000  0.05    0.57
Q178  1   0.1798  0.2817  0.2817  11.00000  0.05    0.57
Q179  1   0.6986  0.6456  0.3140  11.00000  0.05    0.56
Q180  1   0.4500  0.8006  0.3617  11.00000  0.05    0.56
Q181  1   0.7392  0.7953  0.3539  11.00000  0.05    0.56
Q182  1   0.0968  0.9015  0.0541  11.00000  0.05    0.56
Q183  1   0.8223  0.6680  0.1688  11.00000  0.05    0.56
Q184  1   0.0595  0.7150  0.1456  11.00000  0.05    0.56
Q185  1   0.3801  0.9439  0.1755  11.00000  0.05    0.56
Q186  1   0.0727  0.8947  0.4915  11.00000  0.05    0.56
Q187  1   0.1787  0.4389  0.0919  11.00000  0.05    0.56
Q188  1   0.3645  0.8366  0.4438  11.00000  0.05    0.56
Q189  1   0.4738  0.7356  0.4268  11.00000  0.05    0.56
Q190  1   0.2371  0.9807  0.5149  11.00000  0.05    0.56
Q191  1  -0.1938  0.5053  0.3038  11.00000  0.05    0.56
Q192  1   0.3617  0.3966  0.6386  11.00000  0.05    0.56
Q193  1   0.8036  0.7838  0.3348  11.00000  0.05    0.56
Q194  1   0.4628  0.8606  0.2530  11.00000  0.05    0.56
Q195  1   0.0395  0.7052  0.2882  11.00000  0.05    0.55
Q196  1   0.0361  0.6217  0.1643  11.00000  0.05    0.55
Q197  1   0.4263  0.1575  0.5195  11.00000  0.05    0.55
Q198  1   0.1446  0.6550  0.1654  11.00000  0.05    0.55
Q199  1   0.4881  0.8671  0.4738  11.00000  0.05    0.55
Q200  1   0.0558  0.5841  0.4602  11.00000  0.05    0.55
Q201  1   0.1987  0.7192  0.3515  11.00000  0.05    0.54
Q202  1   0.1429  0.8362  0.4297  11.00000  0.05    0.54
Q203  1   0.2493  0.4600  0.2776  11.00000  0.05    0.54
Q204  1   0.5047  0.7216  0.6217  11.00000  0.05    0.54
Q205  1   0.2056  0.2369  0.3616  11.00000  0.05    0.54
Q206  1   0.4251  0.5258  0.5402  11.00000  0.05    0.54
Q207  1   0.2469  0.3154  0.5495  11.00000  0.05    0.54
Q208  1   0.9414  0.6425  0.3884  11.00000  0.05    0.54
Q209  1   0.2033  0.8882  0.0826  11.00000  0.05    0.54
Q210  1   0.3945  0.8044  0.3224  11.00000  0.05    0.54
Q211  1   0.1379  0.7010  0.4900  11.00000  0.05    0.53
Q212  1   0.4708  0.4827  0.3883  11.00000  0.05    0.53
Q213  1   0.2556  0.3623  0.2384  11.00000  0.05    0.53
Q214  1   0.2243  0.4433  0.1402  11.00000  0.05    0.53
Q215  1   0.6083  0.3846  0.1118  11.00000  0.05    0.53
Q216  1   0.1435  0.3151  0.5463  11.00000  0.05    0.53
Q217  1   0.5720  0.6230  0.3029  11.00000  0.05    0.53
Q218  1   0.2417  0.8198  0.1180  11.00000  0.05    0.53
Q219  1   0.0601  0.6792  0.1394  11.00000  0.05    0.53
Q220  1   0.6246  0.6853  0.4681  11.00000  0.05    0.52
Q221  1   0.7402  0.4422  0.3533  11.00000  0.05    0.52
Q222  1   0.0617  0.2974  0.1806  11.00000  0.05    0.52
Q223  1   0.5515  0.3202  0.3148  11.00000  0.05    0.52
Q224  1   0.1724  0.5775  0.2882  11.00000  0.05    0.52
Q225  1   0.2204  0.7740  0.0452  11.00000  0.05    0.52
Q226  1   0.3000  0.5201  0.5315  11.00000  0.05    0.52
Q227  1   0.9067  0.7731  0.3441  11.00000  0.05    0.52
Q228  1   0.1019  0.7195  0.2546  11.00000  0.05    0.52
Q229  1  -0.0614  0.4217  0.3560  11.00000  0.05    0.52
Q230  1   0.4965  0.7821  0.3621  11.00000  0.05    0.52
Q231  1  -0.0629  0.5353  0.2541  11.00000  0.05    0.52
Q232  1   0.2561  0.4363  0.4397  11.00000  0.05    0.52
Q233  1   0.2645  0.4371  0.1095  11.00000  0.05    0.52
Q234  1  -0.1386  0.4012  0.1320  11.00000  0.05    0.52
Q235  1   0.5184  0.5577  0.3027  11.00000  0.05    0.51
Q236  1   0.3937  0.5765  0.2885  11.00000  0.05    0.51
Q237  1   0.1777  0.7253  0.2738  11.00000  0.05    0.51
Q238  1   0.2756  0.4810  0.2639  11.00000  0.05    0.51
Q239  1  -0.0415  0.5564  0.2318  11.00000  0.05    0.51
Q240  1   0.0055  0.5962  0.2099  11.00000  0.05    0.51
Q241  1   0.4562  0.5373  0.3644  11.00000  0.05    0.51
Q242  1   0.4649  0.5525  0.5781  11.00000  0.05    0.51
Q243  1   0.3185  0.6778  0.5223  11.00000  0.05    0.51
Q244  1   0.5476  0.7015  0.1645  11.00000  0.05    0.51
Q245  1   0.7483  0.6869  0.4147  11.00000  0.05    0.51
Q246  1   0.7060  0.3560  0.4763  11.00000  0.05    0.51
Q247  1   0.3266  0.9514  0.4966  11.00000  0.05    0.51
Q248  1   0.3352  0.9189  0.4738  11.00000  0.05    0.51
Q249  1   0.1766  0.4724  0.2520  11.00000  0.05    0.51
Q250  1   0.1437  0.7240  0.2501  11.00000  0.05    0.50
Q251  1   0.0786  0.4028  0.3265  11.00000  0.05    0.50
Q252  1   0.1566  0.7505  0.2479  11.00000  0.05    0.50
Q253  1   0.6937  0.4166  0.5140  11.00000  0.05    0.50
Q254  1   0.3752  0.4220  0.4257  11.00000  0.05    0.50
Q255  1   0.5073  0.5585  0.2739  11.00000  0.05    0.50
Q256  1   0.2459  0.5577  0.4350  11.00000  0.05    0.50
Q257  1   0.3366  0.8214  0.3272  11.00000  0.05    0.50
Q258  1   0.2024  0.4556  0.1957  11.00000  0.05    0.50
Q259  1   0.3071  0.4675  0.0566  11.00000  0.05    0.50
Q260  1   0.6006  0.4341  0.1330  11.00000  0.05    0.50
;
_shelx_res_checksum     39596
 
# END of CIF

#\#CIF_1.1
 
#  CIF produced by WinGX routine CIF_UPDATE
#  Created on 2019-12-13 at 17:56:45
#  Using CIFtbx version 3.0.4  1 Sep 2006
 
#  Dictionary name : cif_core.dic
#  Dictionary vers : 2.4.3
#  Request file    : c:\wingx\files\archive.reqdat
#  CIF files read  : shelxl project
 
#------------------ SECTION 1. GLOBAL INFORMATION ---------------------------#
 
data_global
 
#------------------ AUDIT DETAILS -------------------------------------------#
 
_audit_creation_date            2019-12-13
_audit_creation_method          'WinGX routine CIF_UPDATE'
_audit_conform_dict_name        cif_core.dic
_audit_conform_dict_version     2.4.3
_audit_conform_dict_location    ftp://ftp.iucr.org/pub/cif_core.dic
_audit_update_record            ?
 
#------------------ AUTHOR DETAILS -------------------------------------------#
 
# Name and address of author for correspondence
 
_publ_contact_author_name       'Zakrzewski, Jakub J�zef'
_publ_contact_author_address
;
Gronostajowa 2, 30-387 Krakow, Poland
;
_publ_contact_author_email       'jakub.zakrzewski@student.uj.edu.pl'
_publ_contact_author_fax         ' '
_publ_contact_author_phone       ' '
 
 
# Insert blank lines between references
 
_publ_section_references
;
Blessing, R. H. (1995) Acta Cryst., A51, 33-38.
 
Blessing, R. H. (1987) Cryst. Rev. 1, 3-58.
 
Blessing, R. H. (1989) J. Appl. Cryst. 22, 396-397.
 
Bruker (2012) APEX2 (Version 2012.10-0), SAINT (version 8.27B), SADABS
(version 2012/1), BrukerAXS Inc, Madison, Wisconsin, USA.
 
ABSCOR: Higashi, T. (1995). ABSCOR. Rigaku Corporation, Tokyo, Japan.
 
CAD-4 Software: Enraf-Nonius (1989). CAD-4 Software (or CAD-4 EXPRESS).
Enraf-Nonius, Delft, The Netherlands.
 
Cambridge Structural Database: Allen, F. R. (2002). Acta Cryst. B58, 380-388.
 
CAMERON: Watkin, D. J., Prout, C. K. & Pearce, L. J. (1996). CAMERON.
Chemical Crystallography Laboratory, Oxford, England.
 
CrysAlis CCD, CrysAlis RED and associated programs: Oxford Diffraction (2006).
Program name(s). Oxford Diffraction Ltd, Abingdon, England.
 
CRYSTALS: Betteridge, P. W., Carruthers, J. R., Cooper, R. I., Prout, K. &
Watkin, D. J. (2003). J. Appl. Cryst. 36, 1487.
 
COLLECT: Nonius (1998). COLLECT. Nonius BV, Delft, The Netherlands.
 
DENZO/SCALEPACK:  Otwinowski, Z. & Minor, W. (1997). Methods in Enzymology,
Vol. 276, Macromolecular Crystallography, Part A, edited by C. W. Carter Jr
& R. M. Sweet, pp. 307-326. New York: Academic Press.
 
DIAMOND: Brandenburg, K.(2006). DIAMOND. Crystal Impact GbR, Bonn, Germany.
 
DIF4 and REDU4: Stoe & Cie (1991). Program name(s). Stoe & Cie, Darmstadt,
Germany.
 
DIFABS: Walker, N. &  Stuart, D. (1983). Acta Cryst., A39, 158 - 166.
 
DIRAX: Duisenberg, A. J. M. (1992). J. Appl. Cryst. 25, 92-96.
 
DIRDIF-2008: Beurskens, P.T., Beurskens, G., de Gelder, R., Garci\'ia-Granda,
S., Gould, R.O. & Smits, J.M.M. (2008) The DIRDIF-2008 program
system, Crystallography Laboratory, Radboud University  Nijmegen,
The Netherlands.
 
EDMA: Palatinus, L., Prathapa, S. J. & van Smaalen, S. (2012) J. Appl. Cryst.
45, 575-580.
 
enCIFer: Allen, F. H., Johnson, O., Shields, G. P., Smith, B. R. & Towler,
M. (2004). J. Appl. Cryst. 37, 335-338.
 
EVALCCD: Duisenberg, A. J. M., Kroon-Batenburg, L. M. J. & Schreurs,
A. M. M. (2003). J. Appl. Cryst. 36, 220-229.
 
JANA2000: Petricek, V. & Dusek, M. (2000). JANA2000. Institute of Physics,
Czech Academy of Sciences, Prague, Czech Republic.
 
MERCURY: Macrae, C. F., Bruno, I. J., Chisholm, J. A., Edgington,
P. R., McCabe, P., Pidcock, E., Rodriguez-Monge, L., Taylor, R.,
van de Streek, J. & Wood, P. A. (2008). J. Appl. Cryst. 41, 466-470.
 
MOGUL: Bruno, I. J., Cole, J. C., Kessler, M., Luo, J., Motherwell,
W. D. S., Purkis, L. H., Smith, B. R., Taylor, R., Cooper, R. I., Harris,
S. E. & Orpen, A. G. (2004). J. Chem. Inf. Comput. Sci. 44, 2133-2144.
 
ORTEPII: Johnson, C. K. (1976). ORTEPII. Report ORNL-5138. Oak Ridge
National Laboratory, Tennessee, USA.
 
ORTEPIII:  Burnett, M. N. & Johnson, C. K. (1996). ORTEPIII.
Report ORNL-6895. Oak Ridge National Laboratory, Tennessee, USA.
 
ORTEP-3: Farrugia, L. J. (2012). J. Appl. Cryst. 45, 849-854.
 
PARST: Nardelli, M. (1995). J. Appl. Cryst. 28, 659.
 
PLATON: Spek, A. L. (2009). Acta. Cryst. D65, 148-155.
 
PROCESS: Rigaku (1996). PROCESS. Rigaku Corporation, Tokyo, Japan.
 
PROCESS-AUTO: Rigaku (1998). PROCESS-AUTO. Rigaku Corporation, Tokyo, Japan.
 
PublCIF: Westrip, S. P. (2010). J. Appl. Cryst. 43, 920-925.
 
SCHAKAL: Keller, E. (1999) University of Freiburg, Germany.
 
SHELX: Sheldrick, G. M. (2008). Acta Cryst. A64, 112-122.
 
SHELXD: Schneider, T. R. & Sheldrick, G. M. (2002) Acta Cryst. D58, 1772-1779.
 
SIR92: Altomare, A., Cascarano, G., Giacovazzo, C., Guagliardi, A., Burla,
M. C., Polidori, G. & Camalli, M. (1994). J. Appl. Cryst. 27, 435.
 
SIR97: Altomare, A., Burla, M. C., Camalli, M., Cascarano, G. L.,
Giacovazzo, C., Guagliardi, A., Moliterni, A. G. G., Polidori, G. &
Spagna, R. (1999). J. Appl. Cryst. 32, 115-119.
 
SIR2002: Burla, M. C., Camalli, M., Carrozzini, B., Cascarano, G. L.,
Giacovazzo, C., Polidori, G. & Spagna, R. (2003). J. Appl. Cryst. 36, 1103.
 
SIR2004: Burla, M. C., Caliandro, R., Camalli, M., Carrozzini, B.,
Cascarano, G. L., De Caro, L., Giacovazzo, C., Polidori, G. & Spagna, R.
(2005). J. Appl. Cryst. 38, 381-388.
 
SIR2008 & IL MILIONE: Burla, M. C., Caliandro, R., Camalli, M., Carrozzini, B.,
Cascarano, G. L., De Caro, L., Giacovazzo, C., Polidori, G., Siliqi, D.,
& Spagna, R. (2007). J. Appl. Cryst. 40, 609-613.
 
SIR2011: Burla, M. C., Caliandro, R., Camalli, M., Carrozzini, B.,
Cascarano, G. L., Giacovazzo, C., Mallamo, M., Mazzone, A., Polidori, G.
& Spagna, R. (2012). J. Appl. Cryst. 45, 357-361.
 
SUPERFLIP: Palatinus, L. & Chapuis, G. (2007) J. Appl. Cryst. 40, 786-790.
 
TEXSAN: Molecular Structure Corporation & Rigaku (2000). TEXSAN. MSC,
The Woodlands, Texas, USA, and Rigaku Corporation, Tokyo, Japan.
 
WinGX: Farrugia, L. J. (2012). J. Appl. Cryst. 45, 849-854.
 
X-AREA, X-RED, X-RED32, X-SHAPE:  Stoe & Cie (2002). Program name(s).
Stoe & Cie GmbH, Darmstadt, Germany.
 
XCAD4: Harms, K. & Wocadlo, S. (1995). XCAD4. University of Marburg, Germany.
 
XSCANS: Siemens (1994). XSCANS. Siemens Analytical X-ray Instruments Inc.,
Madison, Wisconsin, USA.
 
;
 
#------------------  SECTION 2. COMPOUND(S) DETAILS -------------------------#
 
data_shelx
 
_audit_creation_date                    2019-12-13T17:56:45-00:00
_audit_creation_method                  'WinGX routine CIF_UPDATE'
_audit_conform_dict_name                cif_core.dic
_audit_conform_dict_version             2.4.3
_audit_conform_dict_location            ftp://ftp.iucr.org/pub/cif_core.dic
_publ_requested_category                FM
 
#----------------------------------------------------------------------------#
#                   CHEMICAL INFORMATION                                     #
#----------------------------------------------------------------------------#
 
_chemical_formula_moiety                'C40 H32 N8 O8 Yb, 3(C2 Au N2 S2), 2(C2 H3 N)'
_chemical_formula_sum                   'C50 H38 Au3 N16 O8 S6 Yb'
_chemical_formula_weight                1947.26
 
#----------------------------------------------------------------------------#
#                   UNIT CELL INFORMATION                                    #
#----------------------------------------------------------------------------#
 
_symmetry_cell_setting                  monoclinic
_symmetry_space_group_name_H-M          'C 2/c'
_symmetry_space_group_name_Hall         '-C 2yc'
_symmetry_Int_Tables_number             15
loop_
    _symmetry_equiv_pos_as_xyz
'x, y, z'
'-x, y, -z+1/2'
'x+1/2, y+1/2, z'
'-x+1/2, y+1/2, -z+1/2'
'-x, -y, -z'
'x, -y, z-1/2'
'-x+1/2, -y+1/2, -z'
'x+1/2, -y+1/2, z-1/2'
 
_cell_length_a                          22.961(3)
_cell_length_b                          14.1072(16)
_cell_length_c                          18.6968(19)
_cell_angle_alpha                       90
_cell_angle_beta                        103.936(7)
_cell_angle_gamma                       90
_cell_volume                            5877.9(11)
_cell_formula_units_Z                   4
_cell_measurement_temperature           90(2)
_cell_measurement_reflns_used           28238
_cell_measurement_theta_min             3.063
_cell_measurement_theta_max             27.478
_cell_measurement_wavelength            0.71075
 
#----------------------------------------------------------------------------#
#                   CRYSTAL INFORMATION                                      #
#----------------------------------------------------------------------------#
 
_exptl_crystal_description              block
_exptl_crystal_colour                   colourless
_exptl_crystal_size_max                 0.133
_exptl_crystal_size_mid                 0.104
_exptl_crystal_size_min                 0.101
_exptl_crystal_density_diffrn           2.2
_exptl_crystal_density_method           'not measured'
_exptl_crystal_F_000                    3668
 
#----------------------------------------------------------------------------#
#                   ABSORPTION CORRECTION                                    #
#----------------------------------------------------------------------------#
 
_exptl_absorpt_coefficient_mu           9.321
_exptl_absorpt_correction_type          multi-scan
_exptl_absorpt_process_details         'ABSCOR (Rigaku, 1995)'
_exptl_absorpt_correction_T_min         0.37
_exptl_absorpt_correction_T_max         0.453
 
#----------------------------------------------------------------------------#
#                   DATA COLLECTION                                          #
#----------------------------------------------------------------------------#
 
_diffrn_ambient_temperature             90(2)
_diffrn_radiation_wavelength            0.71075
_diffrn_radiation_type                  MoK\a
_diffrn_radiation_probe                 x-ray
_diffrn_measurement_device_type   	'Rigaku R-AXIS RAPID' 
_diffrn_measurement_method       	 \w
_diffrn_standards_number                0
_diffrn_standards_interval_time         0
_diffrn_standards_interval_count        0
_diffrn_standards_decay_%               0
_diffrn_reflns_av_R_equivalents         0.0604
_diffrn_reflns_av_unetI/netI            0.0508
_diffrn_reflns_number                   28238
_diffrn_reflns_limit_h_min              -29
_diffrn_reflns_limit_h_max              29
_diffrn_reflns_limit_k_min              -18
_diffrn_reflns_limit_k_max              15
_diffrn_reflns_limit_l_min              -24
_diffrn_reflns_limit_l_max              24
_diffrn_reflns_theta_min                3.063
_diffrn_reflns_theta_max                27.478
_diffrn_reflns_theta_full               25.242
_diffrn_measured_fraction_theta_full
                                        0.998
_diffrn_measured_fraction_theta_max
                                        0.997
_diffrn_reflns_Laue_measured_fraction_full
                                        0.998
_diffrn_reflns_Laue_measured_fraction_max
                                        0.997
_diffrn_reflns_point_group_measured_fraction_full
                                        0.998
_diffrn_reflns_point_group_measured_fraction_max
                                        0.997
_reflns_Friedel_coverage                0
_reflns_number_total                    6736
_reflns_number_gt                       5984
_reflns_threshold_expression            'I > 2\s(I)'
 
#----------------------------------------------------------------------------#
#                   COMPUTER PROGRAMS USED                                   #
#----------------------------------------------------------------------------#
 
_computing_structure_refinement         'SHELXL-2018/3 (Sheldrick, 2018)'
_computing_molecular_graphics           'Ortep for Windows (Farrugia, 2012)'
_computing_publication_material
                                   'WinGX publication routines (Farrugia, 2012)'
 
#----------------------------------------------------------------------------#
#                   STRUCTURE SOLUTION                                       #
#----------------------------------------------------------------------------#
 
_atom_sites_solution_hydrogens          geom
 
#----------------------------------------------------------------------------#
#                   REFINEMENT INFORMATION                                   #
#----------------------------------------------------------------------------#
 
_refine_ls_structure_factor_coef        Fsqd
_refine_ls_matrix_type                  full
_refine_ls_weighting_scheme             calc
_refine_ls_weighting_details
                         'w=1/[\s^2^(Fo^2^)+109.8373P] where P=(Fo^2^+2Fc^2^)/3'
_refine_ls_hydrogen_treatment           constr
_refine_ls_extinction_method            none
_refine_ls_number_reflns                6736
_refine_ls_number_parameters            381
_refine_ls_number_restraints            38
_refine_ls_number_constraints           0
_refine_ls_R_factor_all                 0.0817
_refine_ls_R_factor_gt                  0.067
_refine_ls_wR_factor_ref                0.0795
_refine_ls_wR_factor_gt                 0.0771
_refine_ls_goodness_of_fit_ref          1.388
_refine_ls_restrained_S_all             1.386
_refine_ls_shift/su_max                 0
_refine_ls_shift/su_mean                0
_refine_diff_density_max                2.801
_refine_diff_density_min                -4.179
_refine_diff_density_rms                0.251
 
#----------------------------------------------------------------------------#
#                   CONSTRAINTS AND RESTRAINTS                               #
#----------------------------------------------------------------------------#
 
 
#----------------------------------------------------------------------------#
#                   ATOMIC TYPES, COORDINATES AND THERMAL PARAMETERS         #
#----------------------------------------------------------------------------#
 
loop_
    _atom_type_symbol
    _atom_type_description
    _atom_type_scat_dispersion_real
    _atom_type_scat_dispersion_imag
    _atom_type_scat_source
Yb Yb -0.385 5.5486 'International Tables Vol C Tables 4.2.6.8 and 6.1.1.4'
Au Au -2.0133 8.8022 'International Tables Vol C Tables 4.2.6.8 and 6.1.1.4'
C C 0.0033 0.0016 'International Tables Vol C Tables 4.2.6.8 and 6.1.1.4'
H H 0 0 'International Tables Vol C Tables 4.2.6.8 and 6.1.1.4'
N N 0.0061 0.0033 'International Tables Vol C Tables 4.2.6.8 and 6.1.1.4'
O O 0.0106 0.006 'International Tables Vol C Tables 4.2.6.8 and 6.1.1.4'
S S 0.1246 0.1234 'International Tables Vol C Tables 4.2.6.8 and 6.1.1.4'
 
loop_
    _atom_site_label
    _atom_site_type_symbol
    _atom_site_fract_x
    _atom_site_fract_y
    _atom_site_fract_z
    _atom_site_U_iso_or_equiv
    _atom_site_adp_type
    _atom_site_occupancy
    _atom_site_site_symmetry_order
    _atom_site_calc_flag
    _atom_site_refinement_flags_posn
    _atom_site_refinement_flags_adp
    _atom_site_refinement_flags_occupancy
    _atom_site_disorder_assembly
    _atom_site_disorder_group
Au2 Au 0 0.92641(3) 0.25 0.01437(11) Uani 1 2 d S T P . .
Au1 Au 0.13523(2) 0.91038(2) 0.28535(2) 0.01431(8) Uani 1 1 d . . . . .
Yb1 Yb 0.5 0.88900(3) 0.25 0.00422(10) Uani 1 2 d S T P . .
S1 S 0.11121(10) 0.75193(16) 0.27025(13) 0.0214(5) Uani 1 1 d . . . . .
S9 S -0.00566(10) 0.92109(17) 0.12495(12) 0.0203(5) Uani 1 1 d . . . . .
S2 S 0.16430(10) 1.06600(16) 0.29713(14) 0.0226(5) Uani 1 1 d . . . . .
O4 O 0.4342(2) 0.7673(4) 0.2094(3) 0.0085(11) Uani 1 1 d . . . . .
O3 O 0.4284(2) 0.9437(4) 0.1433(3) 0.0084(11) Uani 1 1 d . . . . .
O1 O 0.4662(2) 0.8362(4) 0.3502(3) 0.0079(11) Uani 1 1 d . . . . .
O2 O 0.4463(2) 1.0087(4) 0.2824(3) 0.0102(12) Uani 1 1 d . . . . .
N4 N 0.4173(3) 0.7400(5) 0.1389(3) 0.0092(14) Uani 1 1 d . . . . .
N3 N 0.3705(3) 0.9399(5) 0.1446(3) 0.0085(14) Uani 1 1 d . . . . .
N1 N 0.4078(3) 0.8400(5) 0.3479(3) 0.0111(14) Uani 1 1 d . . . . .
N2 N 0.4530(3) 1.0417(5) 0.3510(3) 0.0087(14) Uani 1 1 d . . . . .
N6 N 0.1773(4) 0.6957(6) 0.1676(5) 0.031(2) Uani 1 1 d . . . . .
N5 N 0.2374(4) 1.0774(6) 0.4437(5) 0.030(2) Uani 1 1 d . . . . .
N7 N 0.0963(4) 1.0273(7) 0.1131(4) 0.032(2) Uani 1 1 d . . . . .
N1S N 0.1447(5) 0.6945(8) 0.4673(5) 0.051(3) Uani 1 1 d . . . . .
C15 C 0.3388(4) 0.8581(6) 0.1246(4) 0.0099(17) Uani 1 1 d . . . . .
C21 C 0.2072(4) 1.0713(6) 0.3848(5) 0.020(2) Uani 1 1 d . U . . .
C11 C 0.3439(4) 1.0171(6) 0.1654(4) 0.0136(18) Uani 1 1 d . . . . .
H11 H 0.3657 1.074701 0.176188 0.016 Uiso 1 1 calc R U . . .
C14 C 0.2798(3) 0.8531(6) 0.1291(4) 0.0140(18) Uani 1 1 d . . . . .
H14 H 0.25773 0.796353 0.115062 0.017 Uiso 1 1 calc R U . . .
C19 C 0.4299(4) 0.6388(6) 0.0431(4) 0.0115(17) Uani 1 1 d . U . . .
H19 H 0.451217 0.58905 0.026421 0.014 Uiso 1 1 calc R U . . .
C20 C 0.4471(4) 0.6701(6) 0.1154(4) 0.0124(17) Uani 1 1 d . U . . .
H20 H 0.480368 0.641472 0.148504 0.015 Uiso 1 1 calc R U . . .
C18 C 0.3808(4) 0.6816(6) -0.0047(4) 0.0125(18) Uani 1 1 d . . . . .
H18 H 0.368159 0.661455 -0.054576 0.015 Uiso 1 1 calc R U . . .
C17 C 0.3509(3) 0.7534(6) 0.0214(4) 0.0119(17) Uani 1 1 d . U . . .
H17 H 0.317485 0.783122 -0.010609 0.014 Uiso 1 1 calc R U . . .
C16 C 0.3691(3) 0.7823(6) 0.0938(4) 0.0073(15) Uani 1 1 d . U . . .
C8 C 0.4621(4) 1.1176(6) 0.4876(4) 0.0183(19) Uani 1 1 d . . . . .
H8 H 0.464757 1.144988 0.534655 0.022 Uiso 1 1 calc R U . . .
C1 C 0.3745(4) 0.7609(6) 0.3276(4) 0.0151(18) Uani 1 1 d . . . . .
H1 H 0.393132 0.705376 0.314744 0.018 Uiso 1 1 calc R U . . .
C2 C 0.3146(4) 0.7596(7) 0.3254(5) 0.023(2) Uani 1 1 d . . . . .
H2 H 0.291554 0.704143 0.309785 0.027 Uiso 1 1 calc R U . . .
C3 C 0.2878(4) 0.8389(8) 0.3459(5) 0.030(2) Uani 1 1 d . . . . .
H3 H 0.246215 0.838958 0.344883 0.035 Uiso 1 1 calc R U . . .
C5 C 0.3837(3) 0.9200(6) 0.3693(4) 0.0131(17) Uani 1 1 d . U . . .
C4 C 0.3229(4) 0.9198(7) 0.3681(5) 0.022(2) Uani 1 1 d . . . . .
H4 H 0.305067 0.974995 0.382635 0.026 Uiso 1 1 calc R U . . .
C6 C 0.4224(3) 1.0014(6) 0.3964(4) 0.0098(17) Uani 1 1 d . . . . .
C7 C 0.4261(4) 1.0396(6) 0.4650(4) 0.0140(18) Uani 1 1 d . . . . .
H7 H 0.404035 1.012325 0.496754 0.017 Uiso 1 1 calc R U . . .
C10 C 0.4889(4) 1.1164(6) 0.3717(4) 0.0138(17) Uani 1 1 d . . . . .
H10 H 0.510668 1.142678 0.339182 0.017 Uiso 1 1 calc R U . . .
C9 C 0.4941(4) 1.1551(7) 0.4408(5) 0.0176(18) Uani 1 1 d . U . . .
H9 H 0.519858 1.207778 0.456138 0.021 Uiso 1 1 calc R U . . .
C12 C 0.2850(4) 1.0126(7) 0.1710(5) 0.021(2) Uani 1 1 d . . . . .
H12 H 0.266671 1.066525 0.186712 0.025 Uiso 1 1 calc R U . . .
C13 C 0.2527(4) 0.9290(7) 0.1537(5) 0.019(2) Uani 1 1 d . . . . .
H13 H 0.212621 0.924418 0.158799 0.023 Uiso 1 1 calc R U . . .
C2S C 0.1591(5) 0.7721(9) 0.4798(5) 0.035(3) Uani 1 1 d . . . . .
C23 C 0.0554(4) 0.9844(7) 0.1201(4) 0.019(2) Uani 1 1 d . U . . .
C22 C 0.1512(4) 0.7206(6) 0.2095(5) 0.0170(19) Uani 1 1 d . . . . .
C1S C 0.1756(5) 0.8702(8) 0.4951(6) 0.037(3) Uani 1 1 d . . . . .
H1S1 H 0.157599 0.909036 0.452024 0.055 Uiso 1 1 calc R U . . .
H1S2 H 0.219363 0.876341 0.506322 0.055 Uiso 1 1 calc R U . . .
H1S3 H 0.160979 0.89173 0.53752 0.055 Uiso 1 1 calc R U . . .
 
loop_
    _atom_site_aniso_label
    _atom_site_aniso_U_11
    _atom_site_aniso_U_22
    _atom_site_aniso_U_33
    _atom_site_aniso_U_23
    _atom_site_aniso_U_13
    _atom_site_aniso_U_12
Au2 0.0118(2) 0.0141(3) 0.0178(2) 0 0.00471(19) 0
Au1 0.01345(16) 0.00927(16) 0.02042(17) 0.00248(13) 0.00449(14) 0.00233(13)
Yb1 0.0051(2) 0.0047(3) 0.0030(2) 0 0.00115(18) 0
S1 0.0242(12) 0.0126(12) 0.0292(13) -0.0038(9) 0.0101(10) -0.0090(9)
S9 0.0219(11) 0.0203(13) 0.0177(11) 0.0005(9) 0.0031(9) 0.0022(10)
S2 0.0249(12) 0.0090(12) 0.0352(13) 0.0034(9) 0.0095(11) 0.0049(9)
O4 0.011(3) 0.013(3) 0.002(2) -0.002(2) 0.001(2) -0.003(2)
O3 0.006(3) 0.008(3) 0.010(3) -0.003(2) 0.001(2) -0.001(2)
O1 0.007(3) 0.011(3) 0.006(2) 0.000(2) 0.003(2) -0.002(2)
O2 0.013(3) 0.013(3) 0.004(3) -0.003(2) 0.000(2) 0.003(2)
N4 0.006(3) 0.010(4) 0.011(3) -0.001(3) 0.001(3) -0.005(3)
N3 0.011(3) 0.010(4) 0.004(3) 0.003(2) 0.002(3) 0.004(3)
N1 0.005(3) 0.026(4) 0.002(3) 0.000(3) 0.001(3) -0.006(3)
N2 0.010(3) 0.009(4) 0.008(3) 0.000(3) 0.003(3) 0.007(3)
N6 0.035(5) 0.026(5) 0.034(5) -0.008(4) 0.014(4) -0.006(4)
N5 0.032(5) 0.024(5) 0.039(5) -0.014(4) 0.017(4) -0.008(4)
N7 0.041(5) 0.038(6) 0.023(4) -0.002(4) 0.015(4) -0.001(4)
N1S 0.063(7) 0.051(8) 0.035(6) 0.001(5) 0.005(5) -0.012(6)
C15 0.015(4) 0.011(5) 0.003(4) 0.000(3) 0.002(3) 0.001(3)
C21 0.023(4) 0.009(4) 0.032(5) -0.006(4) 0.015(4) 0.000(3)
C11 0.011(4) 0.017(5) 0.008(4) -0.004(3) -0.006(3) 0.003(3)
C14 0.011(4) 0.020(5) 0.010(4) -0.002(3) -0.001(3) -0.001(3)
C19 0.019(4) 0.008(4) 0.011(3) -0.003(3) 0.010(3) 0.001(3)
C20 0.014(4) 0.010(4) 0.013(4) 0.001(3) 0.004(3) 0.000(3)
C18 0.020(4) 0.012(5) 0.006(4) -0.005(3) 0.005(4) -0.006(3)
C17 0.009(4) 0.018(5) 0.008(4) 0.000(3) 0.000(3) -0.007(3)
C16 0.006(3) 0.007(3) 0.009(3) 0.002(3) 0.002(3) -0.004(3)
C8 0.022(5) 0.020(5) 0.010(4) -0.007(3) -0.001(4) 0.013(4)
C1 0.017(4) 0.016(5) 0.016(4) 0.005(3) 0.010(4) -0.005(4)
C2 0.016(5) 0.028(6) 0.025(5) 0.003(4) 0.008(4) -0.012(4)
C3 0.020(5) 0.037(6) 0.036(6) 0.003(5) 0.013(5) -0.008(5)
C5 0.010(4) 0.022(4) 0.008(3) 0.000(3) 0.003(3) 0.011(3)
C4 0.015(4) 0.032(6) 0.021(5) 0.005(4) 0.010(4) 0.007(4)
C6 0.005(4) 0.015(5) 0.009(4) -0.003(3) -0.001(3) 0.005(3)
C7 0.016(4) 0.021(5) 0.006(4) 0.002(3) 0.003(3) 0.013(4)
C10 0.011(4) 0.014(4) 0.015(4) 0.001(3) 0.001(3) -0.003(3)
C9 0.019(3) 0.013(3) 0.019(3) -0.003(3) 0.001(3) 0.008(3)
C12 0.017(4) 0.028(6) 0.014(4) -0.009(4) -0.003(4) 0.011(4)
C13 0.008(4) 0.034(6) 0.017(4) -0.006(4) 0.005(4) 0.005(4)
C2S 0.038(6) 0.049(8) 0.017(5) 0.002(5) 0.006(5) -0.003(6)
C23 0.029(5) 0.022(5) 0.009(4) -0.003(3) 0.008(4) 0.010(4)
C22 0.013(4) 0.013(5) 0.023(5) -0.001(4) 0.000(4) -0.003(3)
C1S 0.039(6) 0.041(7) 0.031(6) 0.000(5) 0.010(5) -0.001(5)
 
 
#----------------------------------------------------------------------------#
#                   MOLECULAR GEOMETRY                                       #
#----------------------------------------------------------------------------#
 
_geom_special_details
;
 All esds (except the esd in the dihedral angle between two l.s. planes)
 are estimated using the full covariance matrix.  The cell esds are taken
 into account individually in the estimation of esds in distances, angles
 and torsion angles; correlations between esds in cell parameters are only
 used when they are defined by crystal symmetry.  An approximate (isotropic)
 treatment of cell esds is used for estimating esds involving l.s. planes.
;
loop_
    _geom_bond_atom_site_label_1
    _geom_bond_atom_site_label_2
    _geom_bond_distance
    _geom_bond_site_symmetry_2
    _geom_bond_publ_flag
Au2 S9 2.311(2) . ?
Au2 S9 2.311(2) 2 ?
Au2 Au1 3.0234(5) 2 ?
Au2 Au1 3.0234(5) . ?
Au1 S2 2.290(2) . ?
Au1 S1 2.303(2) . ?
Yb1 O2 2.258(5) 2_655 ?
Yb1 O2 2.258(5) . ?
Yb1 O4 2.292(5) . ?
Yb1 O4 2.292(5) 2_655 ?
Yb1 O1 2.317(5) . ?
Yb1 O1 2.317(5) 2_655 ?
Yb1 O3 2.387(5) . ?
Yb1 O3 2.387(5) 2_655 ?
S1 C22 1.683(9) . ?
S9 C23 1.683(10) . ?
S2 C21 1.699(10) . ?
O4 N4 1.339(8) . ?
O3 N3 1.337(8) . ?
O1 N1 1.331(8) . ?
O2 N2 1.338(8) . ?
N4 C20 1.333(10) . ?
N4 C16 1.358(10) . ?
N3 C11 1.351(10) . ?
N3 C15 1.366(10) . ?
N1 C1 1.355(11) . ?
N1 C5 1.359(11) . ?
N2 C10 1.336(10) . ?
N2 C6 1.352(10) . ?
N6 C22 1.149(11) . ?
N5 C21 1.154(12) . ?
N7 C23 1.151(12) . ?
N1S C2S 1.152(15) . ?
C15 C14 1.379(11) . ?
C15 C16 1.467(11) . ?
C11 C12 1.382(12) . ?
C11 H11 0.95 . ?
C14 C13 1.373(12) . ?
C14 H14 0.95 . ?
C19 C20 1.385(11) . ?
C19 C18 1.397(11) . ?
C19 H19 0.95 . ?
C20 H20 0.95 . ?
C18 C17 1.378(11) . ?
C18 H18 0.95 . ?
C17 C16 1.378(10) . ?
C17 H17 0.95 . ?
C8 C9 1.376(12) . ?
C8 C7 1.380(12) . ?
C8 H8 0.95 . ?
C1 C2 1.367(11) . ?
C1 H1 0.95 . ?
C2 C3 1.376(14) . ?
C2 H2 0.95 . ?
C3 C4 1.401(14) . ?
C3 H3 0.95 . ?
C5 C4 1.390(11) . ?
C5 C6 1.466(12) . ?
C4 H4 0.95 . ?
C6 C7 1.373(11) . ?
C7 H7 0.95 . ?
C10 C9 1.381(11) . ?
C10 H10 0.95 . ?
C9 H9 0.95 . ?
C12 C13 1.389(13) . ?
C12 H12 0.95 . ?
C13 H13 0.95 . ?
C2S C1S 1.445(16) . ?
C1S H1S1 0.98 . ?
C1S H1S2 0.98 . ?
C1S H1S3 0.98 . ?
 
loop_
    _geom_angle_atom_site_label_1
    _geom_angle_atom_site_label_2
    _geom_angle_atom_site_label_3
    _geom_angle
    _geom_angle_site_symmetry_1
    _geom_angle_site_symmetry_3
    _geom_angle_publ_flag
S9 Au2 S9 176.27(12) . 2 ?
S9 Au2 Au1 88.39(6) . 2 ?
S9 Au2 Au1 91.33(6) 2 2 ?
S9 Au2 Au1 91.33(6) . . ?
S9 Au2 Au1 88.39(6) 2 . ?
Au1 Au2 Au1 171.42(2) 2 . ?
S2 Au1 S1 176.28(9) . . ?
S2 Au1 Au2 102.09(6) . . ?
S1 Au1 Au2 80.96(6) . . ?
O2 Yb1 O2 83.2(3) 2_655 . ?
O2 Yb1 O4 146.12(17) 2_655 . ?
O2 Yb1 O4 106.87(19) . . ?
O2 Yb1 O4 106.87(19) 2_655 2_655 ?
O2 Yb1 O4 146.11(17) . 2_655 ?
O4 Yb1 O4 83.0(3) . 2_655 ?
O2 Yb1 O1 140.18(19) 2_655 . ?
O2 Yb1 O1 73.29(19) . . ?
O4 Yb1 O1 72.84(18) . . ?
O4 Yb1 O1 79.28(18) 2_655 . ?
O2 Yb1 O1 73.29(19) 2_655 2_655 ?
O2 Yb1 O1 140.18(19) . 2_655 ?
O4 Yb1 O1 79.28(18) . 2_655 ?
O4 Yb1 O1 72.84(18) 2_655 2_655 ?
O1 Yb1 O1 142.5(3) . 2_655 ?
O2 Yb1 O3 81.06(18) 2_655 . ?
O2 Yb1 O3 70.85(18) . . ?
O4 Yb1 O3 72.47(18) . . ?
O4 Yb1 O3 141.75(18) 2_655 . ?
O1 Yb1 O3 118.84(18) . . ?
O1 Yb1 O3 74.05(17) 2_655 . ?
O2 Yb1 O3 70.85(18) 2_655 2_655 ?
O2 Yb1 O3 81.06(18) . 2_655 ?
O4 Yb1 O3 141.75(18) . 2_655 ?
O4 Yb1 O3 72.47(18) 2_655 2_655 ?
O1 Yb1 O3 74.05(17) . 2_655 ?
O1 Yb1 O3 118.84(17) 2_655 2_655 ?
O3 Yb1 O3 142.3(3) . 2_655 ?
C22 S1 Au1 100.6(3) . . ?
C23 S9 Au2 101.1(3) . . ?
C21 S2 Au1 102.9(3) . . ?
N4 O4 Yb1 123.6(4) . . ?
N3 O3 Yb1 117.4(4) . . ?
N1 O1 Yb1 119.5(4) . . ?
N2 O2 Yb1 125.0(4) . . ?
C20 N4 O4 119.2(6) . . ?
C20 N4 C16 121.8(7) . . ?
O4 N4 C16 118.9(6) . . ?
O3 N3 C11 119.5(7) . . ?
O3 N3 C15 119.6(6) . . ?
C11 N3 C15 120.8(7) . . ?
O1 N1 C1 118.2(7) . . ?
O1 N1 C5 120.2(7) . . ?
C1 N1 C5 121.6(7) . . ?
C10 N2 O2 118.2(7) . . ?
C10 N2 C6 121.8(7) . . ?
O2 N2 C6 119.9(6) . . ?
N3 C15 C14 119.5(7) . . ?
N3 C15 C16 116.9(7) . . ?
C14 C15 C16 123.5(7) . . ?
N5 C21 S2 177.7(9) . . ?
N3 C11 C12 120.1(8) . . ?
N3 C11 H11 119.9 . . ?
C12 C11 H11 119.9 . . ?
C13 C14 C15 120.8(8) . . ?
C13 C14 H14 119.6 . . ?
C15 C14 H14 119.6 . . ?
C20 C19 C18 118.9(7) . . ?
C20 C19 H19 120.6 . . ?
C18 C19 H19 120.6 . . ?
N4 C20 C19 120.6(7) . . ?
N4 C20 H20 119.7 . . ?
C19 C20 H20 119.7 . . ?
C17 C18 C19 119.0(7) . . ?
C17 C18 H18 120.5 . . ?
C19 C18 H18 120.5 . . ?
C18 C17 C16 120.5(7) . . ?
C18 C17 H17 119.8 . . ?
C16 C17 H17 119.8 . . ?
N4 C16 C17 119.2(7) . . ?
N4 C16 C15 118.0(6) . . ?
C17 C16 C15 122.7(7) . . ?
C9 C8 C7 119.0(8) . . ?
C9 C8 H8 120.5 . . ?
C7 C8 H8 120.5 . . ?
N1 C1 C2 121.0(9) . . ?
N1 C1 H1 119.5 . . ?
C2 C1 H1 119.5 . . ?
C1 C2 C3 119.7(9) . . ?
C1 C2 H2 120.1 . . ?
C3 C2 H2 120.1 . . ?
C2 C3 C4 118.7(9) . . ?
C2 C3 H3 120.6 . . ?
C4 C3 H3 120.6 . . ?
N1 C5 C4 118.2(8) . . ?
N1 C5 C6 119.7(7) . . ?
C4 C5 C6 122.0(8) . . ?
C5 C4 C3 120.7(9) . . ?
C5 C4 H4 119.6 . . ?
C3 C4 H4 119.6 . . ?
N2 C6 C7 119.8(8) . . ?
N2 C6 C5 118.4(7) . . ?
C7 C6 C5 121.8(8) . . ?
C6 C7 C8 119.7(8) . . ?
C6 C7 H7 120.1 . . ?
C8 C7 H7 120.1 . . ?
N2 C10 C9 119.4(8) . . ?
N2 C10 H10 120.3 . . ?
C9 C10 H10 120.3 . . ?
C8 C9 C10 120.2(8) . . ?
C8 C9 H9 119.9 . . ?
C10 C9 H9 119.9 . . ?
C11 C12 C13 119.9(8) . . ?
C11 C12 H12 120 . . ?
C13 C12 H12 120 . . ?
C14 C13 C12 118.7(8) . . ?
C14 C13 H13 120.6 . . ?
C12 C13 H13 120.6 . . ?
N1S C2S C1S 178.6(13) . . ?
N7 C23 S9 176.7(8) . . ?
N6 C22 S1 177.1(9) . . ?
C2S C1S H1S1 109.5 . . ?
C2S C1S H1S2 109.5 . . ?
H1S1 C1S H1S2 109.5 . . ?
C2S C1S H1S3 109.5 . . ?
H1S1 C1S H1S3 109.5 . . ?
H1S2 C1S H1S3 109.5 . . ?
 
loop_
    _geom_torsion_atom_site_label_1
    _geom_torsion_atom_site_label_2
    _geom_torsion_atom_site_label_3
    _geom_torsion_atom_site_label_4
    _geom_torsion
    _geom_torsion_site_symmetry_1
    _geom_torsion_site_symmetry_2
    _geom_torsion_site_symmetry_3
    _geom_torsion_site_symmetry_4
    _geom_torsion_publ_flag
Yb1 O4 N4 C20 93.4(7) . . . . ?
Yb1 O4 N4 C16 -88.6(7) . . . . ?
Yb1 O3 N3 C11 94.5(7) . . . . ?
Yb1 O3 N3 C15 -85.8(7) . . . . ?
Yb1 O1 N1 C1 96.1(7) . . . . ?
Yb1 O1 N1 C5 -87.2(7) . . . . ?
Yb1 O2 N2 C10 94.6(7) . . . . ?
Yb1 O2 N2 C6 -87.5(7) . . . . ?
O3 N3 C15 C14 177.1(6) . . . . ?
C11 N3 C15 C14 -3.2(11) . . . . ?
O3 N3 C15 C16 -7.4(10) . . . . ?
C11 N3 C15 C16 172.3(7) . . . . ?
O3 N3 C11 C12 -176.3(7) . . . . ?
C15 N3 C11 C12 4.0(11) . . . . ?
N3 C15 C14 C13 -0.2(11) . . . . ?
C16 C15 C14 C13 -175.4(7) . . . . ?
O4 N4 C20 C19 178.6(7) . . . . ?
C16 N4 C20 C19 0.7(12) . . . . ?
C18 C19 C20 N4 -0.1(12) . . . . ?
C20 C19 C18 C17 -0.1(12) . . . . ?
C19 C18 C17 C16 -0.2(12) . . . . ?
C20 N4 C16 C17 -1.0(11) . . . . ?
O4 N4 C16 C17 -178.9(7) . . . . ?
C20 N4 C16 C15 179.5(7) . . . . ?
O4 N4 C16 C15 1.6(10) . . . . ?
C18 C17 C16 N4 0.7(12) . . . . ?
C18 C17 C16 C15 -179.8(7) . . . . ?
N3 C15 C16 N4 66.7(9) . . . . ?
C14 C15 C16 N4 -118.0(8) . . . . ?
N3 C15 C16 C17 -112.8(8) . . . . ?
C14 C15 C16 C17 62.6(11) . . . . ?
O1 N1 C1 C2 178.9(7) . . . . ?
C5 N1 C1 C2 2.3(12) . . . . ?
N1 C1 C2 C3 -1.7(13) . . . . ?
C1 C2 C3 C4 0.4(14) . . . . ?
O1 N1 C5 C4 -178.1(7) . . . . ?
C1 N1 C5 C4 -1.6(11) . . . . ?
O1 N1 C5 C6 -1.4(10) . . . . ?
C1 N1 C5 C6 175.1(7) . . . . ?
N1 C5 C4 C3 0.3(12) . . . . ?
C6 C5 C4 C3 -176.3(8) . . . . ?
C2 C3 C4 C5 0.3(14) . . . . ?
C10 N2 C6 C7 2.3(11) . . . . ?
O2 N2 C6 C7 -175.5(7) . . . . ?
C10 N2 C6 C5 179.6(7) . . . . ?
O2 N2 C6 C5 1.8(10) . . . . ?
N1 C5 C6 N2 59.9(10) . . . . ?
C4 C5 C6 N2 -123.5(8) . . . . ?
N1 C5 C6 C7 -122.8(8) . . . . ?
C4 C5 C6 C7 53.8(11) . . . . ?
N2 C6 C7 C8 -1.3(12) . . . . ?
C5 C6 C7 C8 -178.5(7) . . . . ?
C9 C8 C7 C6 -0.6(12) . . . . ?
O2 N2 C10 C9 176.5(7) . . . . ?
C6 N2 C10 C9 -1.3(12) . . . . ?
C7 C8 C9 C10 1.6(12) . . . . ?
N2 C10 C9 C8 -0.7(12) . . . . ?
N3 C11 C12 C13 -1.4(12) . . . . ?
C15 C14 C13 C12 2.7(12) . . . . ?
C11 C12 C13 C14 -1.9(13) . . . . ?
 
_iucr_refine_instructions_details
;
TITL 271118_YbAuSCN22NNboxide_90K
    shelx.res
    created by SHELXL-2018/3 at 17:56:35 on 13-Dec-2019
CELL  0.71075  22.9610  14.1072  18.6968   90.000  103.936   90.000
ZERR     4.00   0.0025   0.0016   0.0019    0.000    0.007    0.000
LATT   7
SYMM  - X,   Y, 1/2 - Z
SFAC  YB   AU   C    H    N    O    S
UNIT  4 12 200 152 64 32 24
MERG   2
DELU  C19 C20
DELU  C16 C17
ISOR  0.007 C19
ISOR  0.005 C9 C16
ISOR  0.01 C21 C23 C5
FMAP   2
PLAN   20
SIZE     0.101   0.104   0.133
ACTA
BOND   $H
CONF
LIST   4
WPDB  -2
L.S.  11
TEMP  -183.00
WGHT    0.000000  109.837303
FVAR       0.09623
AU2   2    0.000000    0.926414    0.250000    10.50000    0.01177    0.01410 =
         0.01782    0.00000    0.00471    0.00000
AU1   2    0.135234    0.910381    0.285354    11.00000    0.01345    0.00927 =
         0.02042    0.00248    0.00449    0.00233
YB1   1    0.500000    0.888998    0.250000    10.50000    0.00511    0.00468 =
         0.00298    0.00000    0.00115    0.00000
S1    7    0.111214    0.751929    0.270250    11.00000    0.02420    0.01259 =
         0.02921   -0.00381    0.01008   -0.00901
S9    7   -0.005658    0.921086    0.124951    11.00000    0.02191    0.02035 =
         0.01768    0.00047    0.00312    0.00222
S2    7    0.164302    1.066001    0.297129    11.00000    0.02495    0.00898 =
         0.03517    0.00342    0.00952    0.00491
O4    6    0.434189    0.767323    0.209387    11.00000    0.01070    0.01317 =
         0.00159   -0.00223    0.00125   -0.00278
O3    6    0.428408    0.943683    0.143301    11.00000    0.00612    0.00814 =
         0.01047   -0.00261    0.00103   -0.00138
O1    6    0.466205    0.836238    0.350239    11.00000    0.00725    0.01141 =
         0.00593    0.00012    0.00311   -0.00191
O2    6    0.446326    1.008716    0.282405    11.00000    0.01284    0.01299 =
         0.00391   -0.00257    0.00048    0.00258
N4    5    0.417316    0.739967    0.138862    11.00000    0.00589    0.00993 =
         0.01131   -0.00105    0.00121   -0.00451
N3    5    0.370471    0.939877    0.144593    11.00000    0.01111    0.01029 =
         0.00388    0.00278    0.00159    0.00388
N1    5    0.407844    0.839984    0.347950    11.00000    0.00523    0.02588 =
         0.00244   -0.00038    0.00146   -0.00565
N2    5    0.453036    1.041704    0.350983    11.00000    0.00955    0.00890 =
         0.00821   -0.00030    0.00319    0.00693
N6    5    0.177255    0.695659    0.167627    11.00000    0.03505    0.02624 =
         0.03357   -0.00798    0.01386   -0.00638
N5    5    0.237384    1.077446    0.443668    11.00000    0.03185    0.02401 =
         0.03888   -0.01377    0.01698   -0.00763
N7    5    0.096349    1.027317    0.113116    11.00000    0.04076    0.03804 =
         0.02252   -0.00184    0.01525   -0.00087
N1S   5    0.144739    0.694450    0.467287    11.00000    0.06340    0.05135 =
         0.03547    0.00068    0.00455   -0.01169
C15   3    0.338827    0.858141    0.124552    11.00000    0.01545    0.01058 =
         0.00347    0.00041    0.00196    0.00101
C21   3    0.207184    1.071325    0.384837    11.00000    0.02336    0.00905 =
         0.03234   -0.00589    0.01520    0.00048
C11   3    0.343885    1.017131    0.165402    11.00000    0.01144    0.01738 =
         0.00759   -0.00361   -0.00627    0.00290
AFIX  43
H11   4    0.365700    1.074701    0.176188    11.00000   -1.20000
AFIX   0
C14   3    0.279842    0.853059    0.129113    11.00000    0.01061    0.01981 =
         0.00969   -0.00159   -0.00148   -0.00101
AFIX  43
H14   4    0.257730    0.796353    0.115062    11.00000   -1.20000
AFIX   0
C19   3    0.429925    0.638777    0.043142    11.00000    0.01864    0.00759 =
         0.01145   -0.00325    0.00981    0.00134
AFIX  43
H19   4    0.451217    0.589050    0.026421    11.00000   -1.20000
AFIX   0
C20   3    0.447081    0.670078    0.115385    11.00000    0.01422    0.01029 =
         0.01292    0.00062    0.00371    0.00025
AFIX  43
H20   4    0.480368    0.641472    0.148504    11.00000   -1.20000
AFIX   0
C18   3    0.380773    0.681563   -0.004742    11.00000    0.02006    0.01166 =
         0.00649   -0.00537    0.00485   -0.00596
AFIX  43
H18   4    0.368159    0.661455   -0.054576    11.00000   -1.20000
AFIX   0
C17   3    0.350894    0.753359    0.021445    11.00000    0.00855    0.01831 =
         0.00782   -0.00031   -0.00014   -0.00735
AFIX  43
H17   4    0.317485    0.783122   -0.010609    11.00000   -1.20000
AFIX   0
C16   3    0.369110    0.782320    0.093791    11.00000    0.00605    0.00744 =
         0.00863    0.00208    0.00212   -0.00404
C8    3    0.462117    1.117592    0.487565    11.00000    0.02222    0.01955 =
         0.01044   -0.00737   -0.00124    0.01252
AFIX  43
H8    4    0.464757    1.144988    0.534655    11.00000   -1.20000
AFIX   0
C1    3    0.374539    0.760856    0.327636    11.00000    0.01687    0.01599 =
         0.01551    0.00542    0.01002   -0.00534
AFIX  43
H1    4    0.393132    0.705376    0.314744    11.00000   -1.20000
AFIX   0
C2    3    0.314591    0.759591    0.325400    11.00000    0.01582    0.02821 =
         0.02499    0.00325    0.00759   -0.01189
AFIX  43
H2    4    0.291554    0.704143    0.309785    11.00000   -1.20000
AFIX   0
C3    3    0.287772    0.838944    0.345854    11.00000    0.01960    0.03677 =
         0.03557    0.00274    0.01333   -0.00758
AFIX  43
H3    4    0.246215    0.838958    0.344883    11.00000   -1.20000
AFIX   0
C5    3    0.383682    0.919988    0.369302    11.00000    0.01035    0.02171 =
         0.00768    0.00019    0.00313    0.01117
C4    3    0.322942    0.919760    0.368150    11.00000    0.01503    0.03176 =
         0.02082    0.00527    0.00954    0.00731
AFIX  43
H4    4    0.305067    0.974995    0.382635    11.00000   -1.20000
AFIX   0
C6    3    0.422376    1.001423    0.396446    11.00000    0.00499    0.01451 =
         0.00860   -0.00253   -0.00073    0.00483
C7    3    0.426127    1.039555    0.464996    11.00000    0.01577    0.02081 =
         0.00566    0.00153    0.00289    0.01321
AFIX  43
H7    4    0.404035    1.012325    0.496754    11.00000   -1.20000
AFIX   0
C10   3    0.488921    1.116411    0.371700    11.00000    0.01092    0.01417 =
         0.01511    0.00068    0.00090   -0.00277
AFIX  43
H10   4    0.510668    1.142678    0.339182    11.00000   -1.20000
AFIX   0
C9    3    0.494107    1.155090    0.440824    11.00000    0.01904    0.01273 =
         0.01940   -0.00301    0.00144    0.00807
AFIX  43
H9    4    0.519858    1.207778    0.456138    11.00000   -1.20000
AFIX   0
C12   3    0.285017    1.012562    0.171026    11.00000    0.01738    0.02809 =
         0.01398   -0.00901   -0.00315    0.01071
AFIX  43
H12   4    0.266671    1.066525    0.186712    11.00000   -1.20000
AFIX   0
C13   3    0.252708    0.928962    0.153713    11.00000    0.00816    0.03407 =
         0.01709   -0.00598    0.00510    0.00475
AFIX  43
H13   4    0.212621    0.924418    0.158799    11.00000   -1.20000
AFIX   0
C2S   3    0.159095    0.772148    0.479774    11.00000    0.03798    0.04939 =
         0.01693    0.00233    0.00650   -0.00274
C23   3    0.055400    0.984438    0.120074    11.00000    0.02886    0.02167 =
         0.00929   -0.00321    0.00823    0.00988
C22   3    0.151201    0.720636    0.209458    11.00000    0.01325    0.01296 =
         0.02256   -0.00075    0.00022   -0.00306
C1S   3    0.175585    0.870197    0.495146    11.00000    0.03907    0.04103 =
         0.03111   -0.00012    0.01011   -0.00141
AFIX 137
H1S1  4    0.157599    0.909036    0.452024    11.00000   -1.50000
H1S2  4    0.219363    0.876341    0.506322    11.00000   -1.50000
H1S3  4    0.160979    0.891730    0.537520    11.00000   -1.50000
AFIX   0
HKLF    4
 
 
 
 
REM  271118_YbAuSCN22NNboxide_90K
REM wR2 = 0.0795, GooF = S = 1.388, Restrained GooF = 1.386 for all data
REM R1 = 0.0670 for 5984 Fo > 4sig(Fo) and 0.0817 for all 6736 data
REM 381 parameters refined using 38 restraints
 
END
 
WGHT      0.0000    108.5083
 
REM Highest difference peak  2.801,  deepest hole -4.179,  1-sigma level  0.251
Q1    1   0.5000  0.8405  0.2500  10.50000  0.05    2.80
Q2    1   0.1364  0.8206  0.2868  11.00000  0.05    2.37
Q3    1   0.2688  0.7534  0.3216  11.00000  0.05    1.72
Q4    1   0.0000  0.9899  0.2500  10.50000  0.05    1.61
Q5    1   0.1320  1.0428  0.2854  11.00000  0.05    1.56
Q6    1   0.5000  1.2138  0.2500  10.50000  0.05    1.51
Q7    1   0.0000  1.0608  0.2500  10.50000  0.05    1.40
Q8    1   0.0948  0.8984  0.1406  11.00000  0.05    1.37
Q9    1   0.1386  0.7271  0.2898  11.00000  0.05    1.34
Q10   1   0.3685  0.9154  0.1871  11.00000  0.05    1.30
Q11   1   0.2667  0.8456  0.3195  11.00000  0.05    1.24
Q12   1   0.4775  0.9635  0.2639  11.00000  0.05    1.18
Q13   1   0.3915  1.1191  0.2275  11.00000  0.05    1.18
Q14   1   0.4917  0.7769  0.2154  11.00000  0.05    1.18
Q15   1   0.2314  0.8365  0.1757  11.00000  0.05    1.17
Q16   1   0.3807  0.8831  0.2478  11.00000  0.05    1.13
Q17   1   0.3489  0.9167  0.2270  11.00000  0.05    1.12
Q18   1   0.3429  0.9157  0.2054  11.00000  0.05    1.10
Q19   1   0.2416  0.9026  0.3049  11.00000  0.05    1.07
Q20   1   0.2288  0.7903  0.1797  11.00000  0.05    1.07
;
 
# END of CIF

#\#CIF_1.1
 
#  CIF produced by WinGX routine CIF_UPDATE
#  Created on 2019-12-13 at 17:01:44
#  Using CIFtbx version 3.0.4  1 Sep 2006
 
#  Dictionary name : cif_core.dic
#  Dictionary vers : 2.4.3
#  Request file    : c:\wingx\files\archive.reqdat
#  CIF files read  : sc_mw431_rep_0m_a project
 
#------------------ SECTION 1. GLOBAL INFORMATION ---------------------------#
 
data_global
 
#------------------ AUDIT DETAILS -------------------------------------------#
 
_audit_creation_date            2019-12-13
_audit_creation_method          'WinGX routine CIF_UPDATE'
_audit_conform_dict_name        cif_core.dic
_audit_conform_dict_version     2.4.3
_audit_conform_dict_location    ftp://ftp.iucr.org/pub/cif_core.dic
_audit_update_record            ?
 
#------------------ AUTHOR DETAILS -------------------------------------------#
 
# Name and address of author for correspondence
 
_publ_contact_author_name       'Chorazy, Szymon'
_publ_contact_author_address
;
7-3-1 Hongo, Bunkyo-ku, 113-0033 Tokyo, Japan
;
_publ_contact_author_email       'szymon@chem.s.u-tokyo.ac.jp'
_publ_contact_author_fax         ' '
_publ_contact_author_phone       ' '
 
 
# Insert blank lines between references
 
_publ_section_references
;
Blessing, R. H. (1995) Acta Cryst., A51, 33-38.
 
Blessing, R. H. (1987) Cryst. Rev. 1, 3-58.
 
Blessing, R. H. (1989) J. Appl. Cryst. 22, 396-397.
 
Bruker (2012) APEX2 (Version 2012.10-0), SAINT (version 8.27B), SADABS
(version 2012/1), BrukerAXS Inc, Madison, Wisconsin, USA.
 
ABSCOR: Higashi, T. (1995). ABSCOR. Rigaku Corporation, Tokyo, Japan.
 
CAD-4 Software: Enraf-Nonius (1989). CAD-4 Software (or CAD-4 EXPRESS).
Enraf-Nonius, Delft, The Netherlands.
 
Cambridge Structural Database: Allen, F. R. (2002). Acta Cryst. B58, 380-388.
 
CAMERON: Watkin, D. J., Prout, C. K. & Pearce, L. J. (1996). CAMERON.
Chemical Crystallography Laboratory, Oxford, England.
 
CrysAlis CCD, CrysAlis RED and associated programs: Oxford Diffraction (2006).
Program name(s). Oxford Diffraction Ltd, Abingdon, England.
 
CRYSTALS: Betteridge, P. W., Carruthers, J. R., Cooper, R. I., Prout, K. &
Watkin, D. J. (2003). J. Appl. Cryst. 36, 1487.
 
COLLECT: Nonius (1998). COLLECT. Nonius BV, Delft, The Netherlands.
 
DENZO/SCALEPACK:  Otwinowski, Z. & Minor, W. (1997). Methods in Enzymology,
Vol. 276, Macromolecular Crystallography, Part A, edited by C. W. Carter Jr
& R. M. Sweet, pp. 307-326. New York: Academic Press.
 
DIAMOND: Brandenburg, K.(2006). DIAMOND. Crystal Impact GbR, Bonn, Germany.
 
DIF4 and REDU4: Stoe & Cie (1991). Program name(s). Stoe & Cie, Darmstadt,
Germany.
 
DIFABS: Walker, N. &  Stuart, D. (1983). Acta Cryst., A39, 158 - 166.
 
DIRAX: Duisenberg, A. J. M. (1992). J. Appl. Cryst. 25, 92-96.
 
DIRDIF-2008: Beurskens, P.T., Beurskens, G., de Gelder, R., Garci\'ia-Granda,
S., Gould, R.O. & Smits, J.M.M. (2008) The DIRDIF-2008 program
system, Crystallography Laboratory, Radboud University  Nijmegen,
The Netherlands.
 
EDMA: Palatinus, L., Prathapa, S. J. & van Smaalen, S. (2012) J. Appl. Cryst.
45, 575-580.
 
enCIFer: Allen, F. H., Johnson, O., Shields, G. P., Smith, B. R. & Towler,
M. (2004). J. Appl. Cryst. 37, 335-338.
 
EVALCCD: Duisenberg, A. J. M., Kroon-Batenburg, L. M. J. & Schreurs,
A. M. M. (2003). J. Appl. Cryst. 36, 220-229.
 
JANA2000: Petricek, V. & Dusek, M. (2000). JANA2000. Institute of Physics,
Czech Academy of Sciences, Prague, Czech Republic.
 
MERCURY: Macrae, C. F., Bruno, I. J., Chisholm, J. A., Edgington,
P. R., McCabe, P., Pidcock, E., Rodriguez-Monge, L., Taylor, R.,
van de Streek, J. & Wood, P. A. (2008). J. Appl. Cryst. 41, 466-470.
 
MOGUL: Bruno, I. J., Cole, J. C., Kessler, M., Luo, J., Motherwell,
W. D. S., Purkis, L. H., Smith, B. R., Taylor, R., Cooper, R. I., Harris,
S. E. & Orpen, A. G. (2004). J. Chem. Inf. Comput. Sci. 44, 2133-2144.
 
ORTEPII: Johnson, C. K. (1976). ORTEPII. Report ORNL-5138. Oak Ridge
National Laboratory, Tennessee, USA.
 
ORTEPIII:  Burnett, M. N. & Johnson, C. K. (1996). ORTEPIII.
Report ORNL-6895. Oak Ridge National Laboratory, Tennessee, USA.
 
ORTEP-3: Farrugia, L. J. (2012). J. Appl. Cryst. 45, 849-854.
 
PARST: Nardelli, M. (1995). J. Appl. Cryst. 28, 659.
 
PLATON: Spek, A. L. (2009). Acta. Cryst. D65, 148-155.
 
PROCESS: Rigaku (1996). PROCESS. Rigaku Corporation, Tokyo, Japan.
 
PROCESS-AUTO: Rigaku (1998). PROCESS-AUTO. Rigaku Corporation, Tokyo, Japan.
 
PublCIF: Westrip, S. P. (2010). J. Appl. Cryst. 43, 920-925.
 
SCHAKAL: Keller, E. (1999) University of Freiburg, Germany.
 
SHELX: Sheldrick, G. M. (2008). Acta Cryst. A64, 112-122.
 
SHELXD: Schneider, T. R. & Sheldrick, G. M. (2002) Acta Cryst. D58, 1772-1779.
 
SIR92: Altomare, A., Cascarano, G., Giacovazzo, C., Guagliardi, A., Burla,
M. C., Polidori, G. & Camalli, M. (1994). J. Appl. Cryst. 27, 435.
 
SIR97: Altomare, A., Burla, M. C., Camalli, M., Cascarano, G. L.,
Giacovazzo, C., Guagliardi, A., Moliterni, A. G. G., Polidori, G. &
Spagna, R. (1999). J. Appl. Cryst. 32, 115-119.
 
SIR2002: Burla, M. C., Camalli, M., Carrozzini, B., Cascarano, G. L.,
Giacovazzo, C., Polidori, G. & Spagna, R. (2003). J. Appl. Cryst. 36, 1103.
 
SIR2004: Burla, M. C., Caliandro, R., Camalli, M., Carrozzini, B.,
Cascarano, G. L., De Caro, L., Giacovazzo, C., Polidori, G. & Spagna, R.
(2005). J. Appl. Cryst. 38, 381-388.
 
SIR2008 & IL MILIONE: Burla, M. C., Caliandro, R., Camalli, M., Carrozzini, B.,
Cascarano, G. L., De Caro, L., Giacovazzo, C., Polidori, G., Siliqi, D.,
& Spagna, R. (2007). J. Appl. Cryst. 40, 609-613.
 
SIR2011: Burla, M. C., Caliandro, R., Camalli, M., Carrozzini, B.,
Cascarano, G. L., Giacovazzo, C., Mallamo, M., Mazzone, A., Polidori, G.
& Spagna, R. (2012). J. Appl. Cryst. 45, 357-361.
 
SUPERFLIP: Palatinus, L. & Chapuis, G. (2007) J. Appl. Cryst. 40, 786-790.
 
TEXSAN: Molecular Structure Corporation & Rigaku (2000). TEXSAN. MSC,
The Woodlands, Texas, USA, and Rigaku Corporation, Tokyo, Japan.
 
WinGX: Farrugia, L. J. (2012). J. Appl. Cryst. 45, 849-854.
 
X-AREA, X-RED, X-RED32, X-SHAPE:  Stoe & Cie (2002). Program name(s).
Stoe & Cie GmbH, Darmstadt, Germany.
 
XCAD4: Harms, K. & Wocadlo, S. (1995). XCAD4. University of Marburg, Germany.
 
XSCANS: Siemens (1994). XSCANS. Siemens Analytical X-ray Instruments Inc.,
Madison, Wisconsin, USA.
 
;
 
#------------------  SECTION 2. COMPOUND(S) DETAILS -------------------------#
 
data_shelx
 
_audit_creation_date                    2019-12-13T17:01:44-00:00
_audit_creation_method                  'WinGX routine CIF_UPDATE'
_audit_conform_dict_name                cif_core.dic
_audit_conform_dict_version             2.4.3
_audit_conform_dict_location            ftp://ftp.iucr.org/pub/cif_core.dic
_publ_requested_category                FM
 
#----------------------------------------------------------------------------#
#                   CHEMICAL INFORMATION                                     #
#----------------------------------------------------------------------------#
 
_chemical_formula_moiety                'C139.67 H96 Cd5.33 N43.67 O34 Yb3'
_chemical_formula_sum                   'C139.67 H96 Cd5.33 N43.67 O34 Yb3'
_chemical_formula_weight                4048.51
 
#----------------------------------------------------------------------------#
#                   UNIT CELL INFORMATION                                    #
#----------------------------------------------------------------------------#
 
_symmetry_cell_setting                  monoclinic
_symmetry_space_group_name_H-M          'C 2/c'
_symmetry_space_group_name_Hall         '-C 2yc'
_symmetry_Int_Tables_number             15
loop_
    _symmetry_equiv_pos_as_xyz
'x, y, z'
'-x, y, -z+1/2'
'x+1/2, y+1/2, z'
'-x+1/2, y+1/2, -z+1/2'
'-x, -y, -z'
'x, -y, z-1/2'
'-x+1/2, -y+1/2, -z'
'x+1/2, -y+1/2, z-1/2'
 
_cell_length_a                          53.198(4)
_cell_length_b                          12.3749(9)
_cell_length_c                          24.9475(18)
_cell_angle_alpha                       90
_cell_angle_beta                        90.362(3)
_cell_angle_gamma                       90
_cell_volume                            16423(2)
_cell_formula_units_Z                   4
_cell_measurement_temperature           100(2)
_cell_measurement_reflns_used           76626
_cell_measurement_theta_min             2.348
_cell_measurement_theta_max             25.349
_cell_measurement_wavelength            0.71073
 
#----------------------------------------------------------------------------#
#                   CRYSTAL INFORMATION                                      #
#----------------------------------------------------------------------------#
 
_exptl_crystal_description              block
_exptl_crystal_colour                   colourless
_exptl_crystal_size_max                 0.13
_exptl_crystal_size_mid                 0.13
_exptl_crystal_size_min                 0.11
_exptl_crystal_density_diffrn           1.637
_exptl_crystal_density_method           'not measured'
_exptl_crystal_F_000                    7911
 
#----------------------------------------------------------------------------#
#                   ABSORPTION CORRECTION                                    #
#----------------------------------------------------------------------------#
 
_exptl_absorpt_coefficient_mu           2.449
_exptl_absorpt_correction_type          'multi-scan' 
_exptl_absorpt_correction_T_min         0.741
_exptl_absorpt_correction_T_max         0.774
_exptl_absorpt_process_details           'SADABS-2016/2 (Krause, 2015)' 
 
#----------------------------------------------------------------------------#
#                   DATA COLLECTION                                          #
#----------------------------------------------------------------------------#
 
_diffrn_ambient_temperature             100(2)
_diffrn_radiation_wavelength            0.71073
_diffrn_radiation_type                  MoK\a
_diffrn_radiation_probe                 x-ray
_diffrn_radiation_monochromator         graphite
_diffrn_measurement_device_type   	'D8Quest Eco Photon50' 
_diffrn_measurement_method       	 \w 
_diffrn_standards_number                0
_diffrn_standards_interval_time         0
_diffrn_standards_interval_count        0
_diffrn_standards_decay_%               0
_diffrn_reflns_av_R_equivalents         0.0451
_diffrn_reflns_av_unetI/netI            0.0311
_diffrn_reflns_number                   76626
_diffrn_reflns_limit_h_min              -64
_diffrn_reflns_limit_h_max              64
_diffrn_reflns_limit_k_min              -14
_diffrn_reflns_limit_k_max              14
_diffrn_reflns_limit_l_min              -30
_diffrn_reflns_limit_l_max              30
_diffrn_reflns_theta_min                2.348
_diffrn_reflns_theta_max                25.349
_diffrn_reflns_theta_full               25.242
_diffrn_measured_fraction_theta_full
                                        0.999
_diffrn_measured_fraction_theta_max
                                        0.999
_diffrn_reflns_Laue_measured_fraction_full
                                        0.999
_diffrn_reflns_Laue_measured_fraction_max
                                        0.999
_diffrn_reflns_point_group_measured_fraction_full
                                        0.999
_diffrn_reflns_point_group_measured_fraction_max
                                        0.999
_reflns_Friedel_coverage                0
_reflns_number_total                    15009
_reflns_number_gt                       11985
_reflns_threshold_expression            'I > 2\s(I)'
 
#----------------------------------------------------------------------------#
#                   COMPUTER PROGRAMS USED                                   #
#----------------------------------------------------------------------------#
 
_computing_structure_solution           'SHELXT 2014/5 (Sheldrick, 2014)'
_computing_structure_refinement         'SHELXL-2014/7 (Sheldrick, 2014)'
_computing_molecular_graphics           'Ortep for Windows (Farrugia, 2012)'
_computing_publication_material
                                   'WinGX publication routines (Farrugia, 2012)'
 
#----------------------------------------------------------------------------#
#                   STRUCTURE SOLUTION                                       #
#----------------------------------------------------------------------------#
 
_atom_sites_solution_hydrogens          geom
 
#----------------------------------------------------------------------------#
#                   REFINEMENT INFORMATION                                   #
#----------------------------------------------------------------------------#
 
_refine_ls_structure_factor_coef        Fsqd
_refine_ls_matrix_type                  full
_refine_ls_weighting_scheme             calc
_refine_ls_weighting_details
            'w=1/[\s^2^(Fo^2^)+(0.0777P)^2^+161.6789P] where P=(Fo^2^+2Fc^2^)/3'
_refine_ls_hydrogen_treatment           constr
_refine_ls_extinction_method            none
_refine_ls_number_reflns                15009
_refine_ls_number_parameters            1095
_refine_ls_number_restraints            80
_refine_ls_number_constraints           0
_refine_ls_R_factor_all                 0.0645
_refine_ls_R_factor_gt                  0.0471
_refine_ls_wR_factor_ref                0.142
_refine_ls_wR_factor_gt                 0.1294
_refine_ls_goodness_of_fit_ref          1.033
_refine_ls_restrained_S_all             1.033
_refine_ls_shift/su_max                 0.002
_refine_ls_shift/su_mean                0
_refine_diff_density_max                3.166
_refine_diff_density_min                -1.31
_refine_diff_density_rms                0.147
 
#----------------------------------------------------------------------------#
#                   CONSTRAINTS AND RESTRAINTS                               #
#----------------------------------------------------------------------------#
 
 
#----------------------------------------------------------------------------#
#                   ATOMIC TYPES, COORDINATES AND THERMAL PARAMETERS         #
#----------------------------------------------------------------------------#
 
loop_
    _atom_type_symbol
    _atom_type_description
    _atom_type_scat_dispersion_real
    _atom_type_scat_dispersion_imag
    _atom_type_scat_source
C C 0.0033 0.0016 'International Tables Vol C Tables 4.2.6.8 and 6.1.1.4'
Cd Cd -0.8075 1.2024 'International Tables Vol C Tables 4.2.6.8 and 6.1.1.4'
N N 0.0061 0.0033 'International Tables Vol C Tables 4.2.6.8 and 6.1.1.4'
O O 0.0106 0.006 'International Tables Vol C Tables 4.2.6.8 and 6.1.1.4'
Yb Yb -0.385 5.5486 'International Tables Vol C Tables 4.2.6.8 and 6.1.1.4'
H H 0 0 'International Tables Vol C Tables 4.2.6.8 and 6.1.1.4'
 
loop_
    _atom_site_label
    _atom_site_type_symbol
    _atom_site_fract_x
    _atom_site_fract_y
    _atom_site_fract_z
    _atom_site_U_iso_or_equiv
    _atom_site_adp_type
    _atom_site_occupancy
    _atom_site_site_symmetry_order
    _atom_site_calc_flag
    _atom_site_refinement_flags_posn
    _atom_site_refinement_flags_adp
    _atom_site_refinement_flags_occupancy
    _atom_site_disorder_assembly
    _atom_site_disorder_group
Yb1 Yb 0.5 0.26112(3) 0.75 0.01866(9) Uani 1 2 d S T P . .
Yb2 Yb 0.33921(2) 0.19882(3) 0.56463(2) 0.03884(10) Uani 1 1 d . . . . .
O3 O 0.46456(7) 0.2044(3) 0.79785(15) 0.0226(8) Uani 1 1 d . . . . .
O1 O 0.48817(7) 0.1224(3) 0.69560(16) 0.0243(9) Uani 1 1 d . . . . .
O4 O 0.48715(7) 0.4019(3) 0.80274(15) 0.0212(8) Uani 1 1 d . . . . .
O2 O 0.46544(7) 0.3195(3) 0.69944(15) 0.0219(8) Uani 1 1 d . . . . .
O10 O 0.35407(8) 0.0658(4) 0.51085(19) 0.0361(11) Uani 1 1 d . . . . .
N4 N 0.46392(9) 0.4380(4) 0.80513(18) 0.0213(10) Uani 1 1 d . . . . .
O9 O 0.38362(9) 0.2041(4) 0.5665(2) 0.0373(11) Uani 1 1 d . . . . .
N1 N 0.46498(9) 0.0859(4) 0.6897(2) 0.0268(11) Uani 1 1 d . . . . .
N3 N 0.46446(9) 0.2115(4) 0.85074(19) 0.0232(10) Uani 1 1 d . . . . .
N2 N 0.46644(9) 0.3145(4) 0.64607(18) 0.0232(10) Uani 1 1 d . . . . .
O5 O 0.30597(10) 0.0881(5) 0.5784(2) 0.0519(14) Uani 1 1 d . . . . .
O7 O 0.31836(9) 0.2116(4) 0.4814(2) 0.0431(12) Uani 1 1 d . . . . .
O12 O 0.34625(9) 0.2831(5) 0.6438(2) 0.0476(13) Uani 1 1 d . . . . .
O11 O 0.35192(11) 0.0667(5) 0.6282(2) 0.0528(14) Uani 1 1 d . . . . .
N18 N 0.47747(11) 0.9642(4) 0.5652(2) 0.0327(12) Uani 1 1 d . . . . .
C68 C 0.49787(12) 0.7728(5) 0.7272(2) 0.0356(14) Uani 0.5 1 d . . P A 1
N20 N 0.49787(12) 0.7728(5) 0.7272(2) 0.0356(14) Uani 0.5 1 d . . P A 2
N9 N 0.39612(10) 0.2134(4) 0.5206(2) 0.0345(13) Uani 1 1 d . . . . .
C10 C 0.47404(11) 0.4020(5) 0.6186(2) 0.0283(13) Uani 1 1 d . . . . .
H10 H 0.4785 0.4647 0.6369 0.034 Uiso 1 1 calc R U . . .
C16 C 0.44747(11) 0.3936(5) 0.8400(2) 0.0227(12) Uani 1 1 d . . . . .
O6 O 0.30469(9) 0.3102(5) 0.5811(3) 0.0544(15) Uani 1 1 d . . . . .
N10 N 0.37149(11) -0.0056(4) 0.5248(2) 0.0356(13) Uani 1 1 d . . . . .
O8 O 0.35159(9) 0.3546(4) 0.5253(3) 0.0534(15) Uani 1 1 d . . . . .
C15 C 0.45613(11) 0.3037(5) 0.8743(2) 0.0243(12) Uani 1 1 d . . . . .
C5 C 0.44956(11) 0.1304(5) 0.6522(2) 0.0244(12) Uani 1 1 d . . . . .
N12 N 0.36687(11) 0.2716(6) 0.6742(3) 0.0470(16) Uani 1 1 d . . . . .
C20 C 0.45723(12) 0.5234(5) 0.7740(2) 0.0281(13) Uani 1 1 d . . . . .
H20 H 0.4687 0.5516 0.7497 0.034 Uiso 1 1 calc R U . . .
C6 C 0.45930(11) 0.2215(5) 0.6204(2) 0.0256(12) Uani 1 1 d . . . . .
C14 C 0.45497(12) 0.3112(5) 0.9302(2) 0.0300(14) Uani 1 1 d . . . . .
H14 H 0.449 0.3736 0.9466 0.036 Uiso 1 1 calc R U . . .
C66 C 0.48281(12) 0.8954(5) 0.5935(2) 0.0290(13) Uani 1 1 d . . . . .
C1 C 0.45742(14) 0.0000(5) 0.7188(3) 0.0382(16) Uani 1 1 d . . . . .
H1 H 0.468 -0.0285 0.7451 0.046 Uiso 1 1 calc R U . . .
N19 N 0.52860(11) 0.5717(5) 0.5862(2) 0.0360(13) Uani 1 1 d . . . . .
C11 C 0.47159(12) 0.1259(5) 0.8806(3) 0.0309(14) Uani 1 1 d . . . . .
H11 H 0.4767 0.0625 0.864 0.037 Uiso 1 1 calc R U . . .
N5 N 0.28328(12) 0.1025(6) 0.5572(3) 0.0530(17) Uani 1 1 d . . . . .
N7 N 0.33253(12) 0.2202(6) 0.4382(3) 0.0505(17) Uani 1 1 d . . . . .
C13 C 0.46286(13) 0.2239(6) 0.9608(3) 0.0350(15) Uani 1 1 d . . . . .
H13 H 0.4624 0.2276 0.998 0.042 Uiso 1 1 calc R U . . .
C45 C 0.40265(12) 0.1224(6) 0.4936(3) 0.0353(15) Uani 1 1 d . . . . .
C9 C 0.47533(12) 0.3994(6) 0.5630(3) 0.0337(15) Uani 1 1 d . . . . .
H9 H 0.4805 0.4601 0.5441 0.04 Uiso 1 1 calc R U . . .
C67 C 0.51563(13) 0.6322(5) 0.6068(3) 0.0317(14) Uani 1 1 d . . . . .
C4 C 0.42625(13) 0.0868(6) 0.6431(3) 0.0356(15) Uani 1 1 d . . . . .
H4 H 0.4156 0.1174 0.6176 0.043 Uiso 1 1 calc R U . . .
C17 C 0.42379(12) 0.4375(5) 0.8448(3) 0.0320(14) Uani 1 1 d . . . . .
H17 H 0.4125 0.4085 0.8693 0.038 Uiso 1 1 calc R U . . .
N15 N 0.41094(14) 0.9195(6) 0.3667(3) 0.0587(19) Uani 1 1 d . . . . .
C2 C 0.43449(15) -0.0449(6) 0.7101(3) 0.0462(19) Uani 1 1 d . . . . .
H2 H 0.4295 -0.1045 0.7302 0.055 Uiso 1 1 calc R U . . .
N17 N 0.43039(14) 0.6373(7) 0.6460(3) 0.063(2) Uani 1 1 d . . . . .
C46 C 0.39614(12) 0.0171(5) 0.5161(3) 0.0323(14) Uani 1 1 d . . . . .
N8 N 0.33667(12) 0.4261(6) 0.5018(4) 0.064(2) Uani 1 1 d . . . . .
C12 C 0.47131(12) 0.1321(6) 0.9361(3) 0.0327(15) Uani 1 1 d . . . . .
H12 H 0.4769 0.0739 0.9565 0.039 Uiso 1 1 calc R U . . .
N6 N 0.29299(13) 0.2987(7) 0.6274(4) 0.069(2) Uani 1 1 d . . . . .
C65 C 0.45013(14) 0.6701(6) 0.6453(3) 0.0397(16) Uani 1 1 d . . . . .
C18 C 0.41673(13) 0.5252(6) 0.8132(3) 0.0388(16) Uani 1 1 d . . . . .
H18 H 0.4007 0.5542 0.8158 0.047 Uiso 1 1 calc R U . . .
C19 C 0.43390(13) 0.5684(6) 0.7781(3) 0.0363(15) Uani 1 1 d . . . . .
H19 H 0.4296 0.6279 0.7572 0.044 Uiso 1 1 calc R U . . .
C41 C 0.40266(13) 0.3133(6) 0.5030(3) 0.0419(18) Uani 1 1 d . . . . .
H41 H 0.3978 0.3744 0.5221 0.05 Uiso 1 1 calc R U . . .
C44 C 0.41672(13) 0.1323(6) 0.4467(3) 0.0418(17) Uani 1 1 d . . . . .
H44 H 0.4215 0.0707 0.428 0.05 Uiso 1 1 calc R U . . .
N13 N 0.35360(14) 0.5811(7) 0.2918(3) 0.064(2) Uani 1 1 d . . . . .
C3 C 0.41853(14) -0.0029(6) 0.6718(3) 0.0450(18) Uani 1 1 d . . . . .
H3 H 0.4029 -0.0341 0.6653 0.054 Uiso 1 1 calc R U . . .
C60 C 0.38568(13) 0.3430(7) 0.6678(3) 0.0461(19) Uani 1 1 d . . . . .
H60 H 0.3845 0.3968 0.6419 0.055 Uiso 1 1 calc R U . . .
N11 N 0.33954(16) 0.0587(7) 0.6737(3) 0.066(2) Uani 1 1 d . . . . .
C42 C 0.41636(13) 0.3237(6) 0.4572(3) 0.0467(19) Uani 1 1 d . . . . .
H42 H 0.4209 0.3922 0.4452 0.056 Uiso 1 1 calc R U . . .
C47 C 0.41379(15) -0.0613(6) 0.5289(3) 0.0408(17) Uani 1 1 d . . . . .
H47 H 0.4307 -0.0476 0.523 0.049 Uiso 1 1 calc R U . . .
C56 C 0.36796(15) 0.1915(8) 0.7105(3) 0.050(2) Uani 1 1 d . . . . .
C7 C 0.46058(12) 0.2170(6) 0.5651(2) 0.0313(14) Uani 1 1 d . . . . .
H7 H 0.4559 0.1541 0.5473 0.038 Uiso 1 1 calc R U . . .
C59 C 0.40680(14) 0.3356(8) 0.7002(3) 0.055(2) Uani 1 1 d . . . . .
H59 H 0.4199 0.3845 0.6959 0.066 Uiso 1 1 calc R U . . .
C36 C 0.33034(14) 0.4149(7) 0.4508(5) 0.068(3) Uani 1 1 d . . . . .
C43 C 0.42358(14) 0.2331(7) 0.4281(3) 0.0463(18) Uani 1 1 d . . . . .
H43 H 0.4328 0.2402 0.3968 0.056 Uiso 1 1 calc R U . . .
C50 C 0.36403(16) -0.1000(6) 0.5462(3) 0.0464(18) Uani 1 1 d . . . . .
H50 H 0.347 -0.1129 0.5519 0.056 Uiso 1 1 calc R U . . .
C49 C 0.38148(19) -0.1774(6) 0.5595(3) 0.055(2) Uani 1 1 d . . . . .
H49 H 0.3764 -0.2422 0.5749 0.065 Uiso 1 1 calc R U . . .
N14 N 0.39040(17) 0.5695(6) 0.4876(4) 0.072(2) Uani 1 1 d . . . . .
C21 C 0.27737(17) 0.0487(7) 0.5120(4) 0.060(2) Uani 1 1 d . . . . .
H21 H 0.2892 0.0052 0.4952 0.072 Uiso 1 1 calc R U . . .
C62 C 0.38110(16) 0.6260(7) 0.4578(3) 0.052(2) Uani 1 1 d . . . . .
C61 C 0.35726(15) 0.6377(7) 0.3264(3) 0.0477(18) Uani 1 1 d . . . . .
C63 C 0.39580(15) 0.8587(7) 0.3787(3) 0.0473(19) Uani 1 1 d . . . . .
C8 C 0.46881(13) 0.3057(6) 0.5359(2) 0.0372(16) Uani 1 1 d . . . . .
H8 H 0.4699 0.3022 0.4987 0.045 Uiso 1 1 calc R U . . .
C40 C 0.32863(17) 0.5104(7) 0.5288(6) 0.082(4) Uani 1 1 d . . . . .
H40 H 0.3329 0.5174 0.5648 0.098 Uiso 1 1 calc R U . . .
C31 C 0.33933(17) 0.1315(9) 0.4110(4) 0.062(2) Uani 1 1 d . . . . .
H31 H 0.3337 0.064 0.4221 0.074 Uiso 1 1 calc R U . . .
C22 C 0.25320(17) 0.0595(8) 0.4907(4) 0.067(3) Uani 1 1 d . . . . .
H22 H 0.2489 0.0223 0.4596 0.08 Uiso 1 1 calc R U . . .
C57 C 0.38880(16) 0.1836(8) 0.7437(3) 0.056(2) Uani 1 1 d . . . . .
H57 H 0.3896 0.1293 0.7694 0.068 Uiso 1 1 calc R U . . .
C25 C 0.26655(15) 0.1666(8) 0.5828(4) 0.057(2) Uani 1 1 d . . . . .
C23 C 0.23580(17) 0.1234(9) 0.5149(4) 0.070(3) Uani 1 1 d . . . . .
H23 H 0.2198 0.1309 0.5002 0.083 Uiso 1 1 calc R U . . .
C35 C 0.34006(15) 0.3201(8) 0.4211(4) 0.064(3) Uani 1 1 d . . . . .
C48 C 0.40673(17) -0.1584(6) 0.5499(3) 0.049(2) Uani 1 1 d . . . . .
H48 H 0.4187 -0.2111 0.5577 0.059 Uiso 1 1 calc R U . . .
C37 C 0.31621(15) 0.4928(8) 0.4234(6) 0.081(4) Uani 1 1 d . . . . .
H37 H 0.3126 0.4857 0.387 0.097 Uiso 1 1 calc R U . . .
C55 C 0.34625(16) 0.1189(8) 0.7165(3) 0.057(2) Uani 1 1 d . . . . .
C26 C 0.27425(19) 0.2228(10) 0.6308(5) 0.075(3) Uani 1 1 d . . . . .
C58 C 0.40854(16) 0.2559(9) 0.7389(3) 0.061(3) Uani 1 1 d . . . . .
H58 H 0.4226 0.251 0.7611 0.073 Uiso 1 1 calc R U . . .
C24 C 0.24229(15) 0.1774(9) 0.5617(4) 0.069(3) Uani 1 1 d . . . . .
H24 H 0.2305 0.2205 0.579 0.082 Uiso 1 1 calc R U . . .
C39 C 0.3138(2) 0.5899(9) 0.5041(8) 0.108(6) Uani 1 1 d . . . . .
H39 H 0.3081 0.6489 0.5237 0.129 Uiso 1 1 calc R U . . .
O2S O 0.39131(18) 0.7565(8) 0.7226(4) 0.115(3) Uani 1 1 d . . . . .
C32 C 0.3546(2) 0.1394(11) 0.3669(4) 0.078(3) Uani 1 1 d . . . . .
H32 H 0.3595 0.0774 0.3487 0.094 Uiso 1 1 calc R U . . .
C64 C 0.3320(2) 0.8298(8) 0.4207(5) 0.081(3) Uani 1 1 d . . . . .
C51 C 0.3206(3) -0.0141(11) 0.6775(4) 0.100(5) Uani 1 1 d . . . . .
H51 H 0.3163 -0.058 0.6486 0.12 Uiso 1 1 calc R U . . .
C38 C 0.3078(2) 0.5797(10) 0.4519(8) 0.114(6) Uani 1 1 d . . . . .
H38 H 0.298 0.6321 0.4352 0.137 Uiso 1 1 calc R U . . .
N16 N 0.3144(2) 0.8775(10) 0.4295(7) 0.157(7) Uani 1 1 d . . . . .
C34 C 0.3546(2) 0.3303(11) 0.3766(5) 0.091(4) Uani 1 1 d . . . . .
H34 H 0.3592 0.3985 0.3645 0.11 Uiso 1 1 calc R U . . .
C54 C 0.33338(19) 0.1091(10) 0.7636(4) 0.077(3) Uani 1 1 d . . . . .
H54 H 0.3378 0.1528 0.7925 0.092 Uiso 1 1 calc R U . . .
C30 C 0.29943(19) 0.3612(11) 0.6694(5) 0.090(4) Uani 1 1 d . . . . .
H30 H 0.3114 0.4152 0.6651 0.108 Uiso 1 1 calc R U . . .
C27 C 0.2624(3) 0.2083(14) 0.6795(5) 0.113(5) Uani 1 1 d . . . . .
H27 H 0.2493 0.1592 0.683 0.136 Uiso 1 1 calc R U . . .
C29 C 0.2885(3) 0.3463(16) 0.7185(7) 0.130(7) Uani 1 1 d . . . . .
H29 H 0.2935 0.3888 0.7475 0.156 Uiso 1 1 calc R U . . .
C33 C 0.3625(3) 0.2393(14) 0.3498(6) 0.111(5) Uani 1 1 d . . . . .
H33 H 0.3731 0.2454 0.3204 0.134 Uiso 1 1 calc R U . . .
C53 C 0.3142(2) 0.0370(13) 0.7693(5) 0.107(5) Uani 1 1 d . . . . .
H53 H 0.306 0.0286 0.8018 0.128 Uiso 1 1 calc R U . . .
C52 C 0.3078(3) -0.0216(14) 0.7260(5) 0.129(6) Uani 1 1 d . . . . .
H52 H 0.2943 -0.0689 0.7284 0.155 Uiso 1 1 calc R U . . .
C28 C 0.2710(4) 0.2718(17) 0.7248(7) 0.148(8) Uani 1 1 d . . . . .
H28 H 0.2642 0.2601 0.7585 0.177 Uiso 1 1 calc R U . . .
Cd2 Cd 0.48819(2) 0.74633(4) 0.64057(2) 0.03029(12) Uani 1 1 d . . . . .
Cd1 Cd 0.36584(2) 0.74093(5) 0.39809(2) 0.04566(15) Uani 1 1 d . . . . .
Cd3 Cd 0.26036(4) 0.75961(15) 0.60889(7) 0.0739(5) Uani 0.5 1 d D . P B 1
C72 C 0.2530(5) 0.7565(18) 0.5256(8) 0.065(6) Uani 0.25 1 d D . P B 1
N24 N 0.2530(5) 0.7565(18) 0.5256(8) 0.065(6) Uani 0.25 1 d . . P B 1
C69 C 0.3008(3) 0.764(3) 0.6054(16) 0.182(10) Uani 0.6667 1 d D U P B 1
N21 N 0.3223(3) 0.762(3) 0.6065(14) 0.197(10) Uani 0.6667 1 d D U P B 1
C71 C 0.2465(6) 0.5986(16) 0.6419(12) 0.159(11) Uani 0.6667 1 d D U P B 1
N23 N 0.2384(5) 0.5049(14) 0.6468(10) 0.165(9) Uani 0.6667 1 d D U P B 1
C70 C 0.2433(5) 0.8974(19) 0.6471(7) 0.067(5) Uani 0.5 1 d D U P B 1
N22 N 0.2323(3) 0.9605(13) 0.6655(6) 0.091(5) Uani 0.6667 1 d . U P B 1
Cd3A Cd 0.24349(12) 0.7110(5) 0.60539(17) 0.0808(18) Uani 0.1667 1 d D . P C 2
C72A C 0.2459(6) 0.734(3) 0.5159(8) 0.035(10) Uani 0.1667 1 d D U P C 2
C70A C 0.2322(7) 0.862(3) 0.644(2) 0.012(13) Uani 0.0833 1 d D U P C 2
N24A N 0.2459(6) 0.734(3) 0.5159(8) 0.035(10) Uani 0.0833 1 d . U P C 2
O5S O 0.2839(6) 0.879(2) 0.8646(12) 0.189(11) Uani 0.5 1 d D U P D 1
O7S O 0.2992(5) 0.646(2) 0.7873(11) 0.164(9) Uani 0.5 1 d . U P E 1
O6S O 0.2916(4) 0.8013(18) 0.8457(9) 0.047(5) Uani 0.25 1 d D U P F 2
O8S O 0.33066(7) 0.7023(3) 0.71848(14) 0.0216(8) Uani 1 1 d D . . G 3
O9S O 0.3469(3) 0.5314(9) 0.6907(8) 0.057(7) Uani 0.25 1 d D . P H 4
O1S O 0.38601(15) 0.5562(6) 0.6006(3) 0.091(3) Uani 1 1 d . . . I 5
O3S O 0.4208(4) 0.138(2) 0.3171(9) 0.137(7) Uani 0.5 1 d . U P J 6
 
loop_
    _atom_site_aniso_label
    _atom_site_aniso_U_11
    _atom_site_aniso_U_22
    _atom_site_aniso_U_33
    _atom_site_aniso_U_23
    _atom_site_aniso_U_13
    _atom_site_aniso_U_12
Yb1 0.02246(18) 0.01765(17) 0.01583(17) 0 -0.00183(13) 0
Yb2 0.02798(16) 0.03332(18) 0.0551(2) -0.00715(14) -0.00892(13) -0.00126(12)
O3 0.029(2) 0.022(2) 0.0167(19) 0.0009(16) 0.0004(16) -0.0051(17)
O1 0.027(2) 0.021(2) 0.024(2) -0.0051(16) -0.0053(16) -0.0001(17)
O4 0.021(2) 0.023(2) 0.0196(19) -0.0003(16) -0.0001(15) -0.0001(16)
O2 0.023(2) 0.025(2) 0.0170(19) -0.0026(16) -0.0038(15) 0.0005(16)
O10 0.032(2) 0.030(2) 0.046(3) -0.004(2) -0.013(2) 0.004(2)
N4 0.025(2) 0.019(2) 0.021(2) 0.0010(19) -0.0014(19) -0.0003(19)
O9 0.032(2) 0.036(3) 0.044(3) -0.007(2) -0.009(2) 0.001(2)
N1 0.030(3) 0.025(3) 0.025(3) -0.006(2) -0.003(2) 0.001(2)
N3 0.024(2) 0.023(2) 0.023(2) 0.001(2) 0.0021(19) -0.003(2)
N2 0.025(2) 0.025(3) 0.019(2) 0.000(2) -0.0053(19) 0.003(2)
O5 0.043(3) 0.054(3) 0.059(3) -0.004(3) 0.005(3) -0.008(3)
O7 0.026(2) 0.043(3) 0.060(3) 0.005(2) -0.005(2) -0.005(2)
O12 0.024(2) 0.056(3) 0.062(3) -0.018(3) -0.013(2) 0.002(2)
O11 0.069(4) 0.049(3) 0.040(3) -0.001(2) -0.004(3) -0.001(3)
N18 0.046(3) 0.028(3) 0.025(3) 0.001(2) -0.001(2) 0.002(2)
C68 0.044(4) 0.031(3) 0.032(3) -0.002(2) 0.001(3) 0.000(3)
N20 0.044(4) 0.031(3) 0.032(3) -0.002(2) 0.001(3) 0.000(3)
N9 0.025(3) 0.033(3) 0.046(3) -0.006(3) -0.013(2) 0.002(2)
C10 0.029(3) 0.029(3) 0.027(3) 0.004(3) -0.009(3) 0.001(3)
C16 0.025(3) 0.022(3) 0.021(3) 0.000(2) 0.001(2) -0.003(2)
O6 0.027(3) 0.050(3) 0.086(4) -0.023(3) -0.007(3) 0.001(2)
N10 0.041(3) 0.028(3) 0.038(3) -0.005(2) -0.011(3) 0.001(2)
O8 0.023(2) 0.032(3) 0.106(5) 0.005(3) -0.013(3) 0.002(2)
C15 0.024(3) 0.026(3) 0.022(3) 0.004(2) 0.002(2) -0.005(2)
C5 0.030(3) 0.021(3) 0.023(3) -0.008(2) -0.002(2) -0.001(2)
N12 0.028(3) 0.064(4) 0.049(4) -0.021(3) -0.002(3) -0.003(3)
C20 0.040(4) 0.023(3) 0.022(3) 0.002(2) -0.002(3) 0.000(3)
C6 0.025(3) 0.029(3) 0.023(3) -0.005(2) -0.004(2) 0.004(2)
C14 0.031(3) 0.034(3) 0.025(3) 0.002(3) 0.008(3) -0.006(3)
C66 0.039(4) 0.021(3) 0.026(3) -0.005(3) 0.000(3) -0.005(3)
C1 0.052(4) 0.025(3) 0.038(4) 0.001(3) -0.004(3) -0.003(3)
N19 0.039(3) 0.030(3) 0.039(3) 0.006(3) 0.005(3) 0.007(3)
C11 0.031(3) 0.028(3) 0.034(3) 0.011(3) 0.006(3) 0.003(3)
N5 0.038(4) 0.056(4) 0.065(5) -0.006(4) 0.006(3) -0.019(3)
N7 0.034(3) 0.047(4) 0.070(5) 0.014(3) -0.016(3) 0.005(3)
C13 0.034(4) 0.048(4) 0.022(3) 0.008(3) 0.004(3) 0.001(3)
C45 0.028(3) 0.038(4) 0.040(4) -0.003(3) -0.012(3) 0.004(3)
C9 0.032(3) 0.044(4) 0.026(3) 0.010(3) -0.006(3) -0.001(3)
C67 0.042(4) 0.027(3) 0.026(3) 0.008(3) -0.003(3) -0.005(3)
C4 0.037(4) 0.037(4) 0.032(3) -0.013(3) -0.008(3) 0.001(3)
C17 0.028(3) 0.036(4) 0.032(3) 0.002(3) 0.006(3) 0.001(3)
N15 0.055(4) 0.063(5) 0.058(4) -0.029(4) 0.009(3) -0.012(4)
C2 0.055(5) 0.026(4) 0.057(5) -0.004(3) -0.001(4) -0.017(3)
N17 0.050(4) 0.081(6) 0.056(4) 0.023(4) -0.010(3) -0.015(4)
C46 0.035(4) 0.032(3) 0.030(3) -0.009(3) -0.007(3) 0.005(3)
N8 0.022(3) 0.038(4) 0.132(8) 0.008(4) -0.010(4) -0.002(3)
C12 0.030(3) 0.037(4) 0.032(3) 0.018(3) 0.002(3) 0.003(3)
N6 0.031(4) 0.078(6) 0.098(6) -0.039(5) -0.001(4) 0.008(4)
C65 0.045(4) 0.043(4) 0.031(4) 0.008(3) -0.002(3) -0.003(3)
C18 0.030(3) 0.040(4) 0.046(4) 0.005(3) -0.001(3) 0.012(3)
C19 0.040(4) 0.033(4) 0.036(4) 0.002(3) -0.001(3) 0.006(3)
C41 0.026(3) 0.032(4) 0.068(5) -0.001(3) -0.014(3) 0.000(3)
C44 0.033(4) 0.048(4) 0.045(4) -0.006(3) -0.011(3) 0.001(3)
N13 0.057(5) 0.068(5) 0.067(5) -0.006(4) 0.002(4) -0.013(4)
C3 0.044(4) 0.036(4) 0.055(5) -0.012(3) -0.003(4) -0.015(3)
C60 0.028(4) 0.058(5) 0.052(5) -0.022(4) 0.002(3) 0.000(3)
N11 0.076(5) 0.069(5) 0.053(5) 0.003(4) -0.002(4) -0.018(4)
C42 0.029(4) 0.042(4) 0.069(5) 0.008(4) -0.015(4) -0.008(3)
C47 0.051(4) 0.041(4) 0.031(4) -0.015(3) -0.007(3) 0.012(3)
C56 0.040(4) 0.072(6) 0.037(4) -0.018(4) 0.002(3) 0.001(4)
C7 0.032(3) 0.037(4) 0.025(3) -0.009(3) -0.008(3) 0.003(3)
C59 0.026(4) 0.090(7) 0.050(5) -0.037(5) -0.005(3) 0.001(4)
C36 0.017(4) 0.044(5) 0.144(10) 0.033(6) -0.008(5) -0.005(3)
C43 0.034(4) 0.053(5) 0.052(5) 0.001(4) -0.007(3) -0.012(3)
C50 0.059(5) 0.032(4) 0.048(4) -0.004(3) -0.003(4) -0.004(3)
C49 0.083(6) 0.032(4) 0.049(5) 0.000(3) -0.002(4) 0.004(4)
N14 0.093(6) 0.040(4) 0.083(6) -0.004(4) -0.034(5) 0.012(4)
C21 0.053(5) 0.053(5) 0.074(6) -0.009(4) 0.008(4) -0.027(4)
C62 0.061(5) 0.039(4) 0.056(5) -0.007(4) 0.000(4) 0.013(4)
C61 0.043(4) 0.047(5) 0.052(5) 0.003(4) 0.000(4) -0.004(4)
C63 0.050(5) 0.050(5) 0.042(4) -0.019(4) -0.003(4) 0.006(4)
C8 0.037(4) 0.061(5) 0.014(3) 0.003(3) -0.004(3) -0.003(3)
C40 0.045(5) 0.036(5) 0.165(12) -0.010(6) -0.010(6) 0.001(4)
C31 0.055(5) 0.074(6) 0.056(5) 0.009(5) -0.011(4) 0.009(5)
C22 0.053(6) 0.073(6) 0.074(6) -0.007(5) -0.004(5) -0.036(5)
C57 0.048(5) 0.085(7) 0.037(4) -0.018(4) 0.003(3) 0.010(5)
C25 0.041(4) 0.067(6) 0.064(6) -0.010(5) 0.011(4) -0.013(4)
C23 0.037(5) 0.079(7) 0.092(7) 0.000(6) 0.001(5) -0.032(5)
C35 0.031(4) 0.063(6) 0.098(7) 0.041(5) -0.005(4) 0.001(4)
C48 0.066(5) 0.037(4) 0.045(4) -0.006(3) -0.015(4) 0.014(4)
C37 0.032(4) 0.048(6) 0.162(11) 0.040(6) -0.013(6) -0.004(4)
C55 0.051(5) 0.074(6) 0.047(5) -0.008(4) -0.003(4) -0.005(4)
C26 0.049(5) 0.099(8) 0.076(7) -0.026(6) 0.011(5) 0.001(5)
C58 0.040(5) 0.103(8) 0.040(5) -0.033(5) -0.009(4) 0.016(5)
C24 0.031(4) 0.078(7) 0.097(8) -0.005(6) 0.013(4) -0.020(4)
C39 0.049(6) 0.039(6) 0.235(19) -0.009(8) -0.021(9) 0.003(5)
O2S 0.094(6) 0.115(8) 0.135(8) 0.001(6) 0.014(6) -0.021(5)
C32 0.074(7) 0.105(9) 0.057(6) 0.004(6) -0.011(5) 0.019(6)
C64 0.063(6) 0.047(5) 0.133(10) -0.011(6) 0.029(6) 0.001(5)
C51 0.133(11) 0.111(10) 0.056(6) 0.003(6) -0.010(7) -0.068(9)
C38 0.036(6) 0.053(7) 0.25(2) 0.033(10) -0.021(9) -0.003(5)
N16 0.080(7) 0.087(8) 0.30(2) -0.066(11) 0.065(10) 0.009(6)
C34 0.054(6) 0.098(9) 0.123(10) 0.060(8) 0.012(6) 0.011(6)
C54 0.067(6) 0.109(9) 0.054(6) -0.013(6) 0.006(5) -0.018(6)
C30 0.049(6) 0.112(9) 0.109(9) -0.066(8) -0.012(6) 0.016(6)
C27 0.089(9) 0.162(14) 0.088(9) -0.039(9) 0.035(7) -0.016(9)
C29 0.088(10) 0.171(17) 0.130(13) -0.093(13) 0.005(9) -0.009(10)
C33 0.075(8) 0.157(15) 0.103(10) 0.062(10) 0.022(7) 0.019(9)
C53 0.088(8) 0.171(15) 0.062(7) -0.006(8) 0.003(6) -0.053(9)
C52 0.133(12) 0.171(16) 0.083(9) 0.012(10) 0.010(8) -0.093(12)
C28 0.131(14) 0.21(2) 0.103(12) -0.080(13) 0.048(11) 0.003(14)
Cd2 0.0402(3) 0.0261(2) 0.0245(2) 0.00146(18) -0.00007(19) 0.00124(19)
Cd1 0.0482(3) 0.0403(3) 0.0485(3) 0.0030(2) 0.0064(3) 0.0071(2)
Cd3 0.0806(12) 0.0875(12) 0.0537(9) -0.0109(8) 0.0028(8) -0.0033(9)
C72 0.065(13) 0.057(12) 0.073(14) -0.014(10) -0.027(11) -0.004(9)
N24 0.065(13) 0.057(12) 0.073(14) -0.014(10) -0.027(11) -0.004(9)
C69 0.187(10) 0.179(11) 0.180(11) -0.010(5) -0.003(5) 0.004(5)
N21 0.192(10) 0.197(11) 0.201(11) -0.007(5) 0.006(5) -0.003(5)
C71 0.157(11) 0.159(12) 0.159(11) -0.001(5) 0.011(5) 0.003(5)
N23 0.164(10) 0.168(10) 0.164(10) -0.004(5) 0.018(5) 0.009(5)
C70 0.095(16) 0.067(13) 0.039(10) -0.003(8) -0.016(10) -0.005(11)
N22 0.123(13) 0.088(11) 0.064(9) 0.021(8) 0.012(8) 0.012(9)
Cd3A 0.109(4) 0.091(4) 0.043(2) -0.001(2) -0.020(3) 0.074(4)
C72A 0.031(11) 0.035(11) 0.038(12) -0.004(7) -0.008(7) -0.001(6)
C70A 0.012(14) 0.012(14) 0.011(14) 0.000(5) -0.001(5) -0.002(5)
N24A 0.031(11) 0.035(11) 0.038(12) -0.004(7) -0.008(7) -0.001(6)
O5S 0.186(12) 0.195(12) 0.186(12) 0.004(5) 0.003(5) -0.008(5)
O7S 0.159(10) 0.168(10) 0.165(10) 0.002(5) 0.009(5) 0.006(5)
O6S 0.041(6) 0.047(6) 0.053(6) 0.009(5) -0.008(5) -0.009(5)
O8S 0.027(2) 0.027(2) 0.0111(17) 0.0029(15) -0.0083(15) 0.0148(17)
O9S 0.044(12) 0.029(10) 0.098(18) 0.028(11) -0.049(12) -0.022(9)
O1S 0.105(6) 0.056(4) 0.111(6) 0.012(4) -0.055(5) -0.028(4)
O3S 0.144(9) 0.136(9) 0.132(8) -0.003(5) 0.006(5) -0.006(5)
 
 
#----------------------------------------------------------------------------#
#                   MOLECULAR GEOMETRY                                       #
#----------------------------------------------------------------------------#
 
_geom_special_details
;
 All esds (except the esd in the dihedral angle between two l.s. planes)
 are estimated using the full covariance matrix.  The cell esds are taken
 into account individually in the estimation of esds in distances, angles
 and torsion angles; correlations between esds in cell parameters are only
 used when they are defined by crystal symmetry.  An approximate (isotropic)
 treatment of cell esds is used for estimating esds involving l.s. planes.
;
loop_
    _geom_bond_atom_site_label_1
    _geom_bond_atom_site_label_2
    _geom_bond_distance
    _geom_bond_site_symmetry_2
    _geom_bond_publ_flag
Yb1 O1 2.274(4) . ?
Yb1 O1 2.274(4) 2_656 ?
Yb1 O4 2.290(4) 2_656 ?
Yb1 O4 2.290(4) . ?
Yb1 O2 2.337(4) 2_656 ?
Yb1 O2 2.337(4) . ?
Yb1 O3 2.346(4) . ?
Yb1 O3 2.346(4) 2_656 ?
Yb2 O12 2.262(5) . ?
Yb2 O8 2.263(5) . ?
Yb2 O5 2.265(5) . ?
Yb2 O10 2.269(5) . ?
Yb2 O6 2.335(5) . ?
Yb2 O7 2.354(5) . ?
Yb2 O9 2.363(5) . ?
Yb2 O11 2.373(6) . ?
O3 N3 1.322(6) . ?
O1 N1 1.321(6) . ?
O4 N4 1.316(6) . ?
O2 N2 1.334(6) . ?
O10 N10 1.325(7) . ?
N4 C16 1.354(7) . ?
N4 C20 1.357(8) . ?
O9 N9 1.334(8) . ?
N1 C1 1.350(8) . ?
N1 C5 1.357(8) . ?
N3 C11 1.348(8) . ?
N3 C15 1.359(8) . ?
N2 C10 1.345(8) . ?
N2 C6 1.371(8) . ?
O5 N5 1.326(8) . ?
O7 N7 1.323(9) . ?
O12 N12 1.338(8) . ?
O11 N11 1.321(9) . ?
N18 C66 1.141(8) . ?
C68 C68 1.157(12) 2_656 ?
C68 Cd2 2.243(6) . ?
N20 N20 1.157(12) 2_656 ?
N20 Cd2 2.243(6) . ?
N9 C45 1.358(9) . ?
N9 C41 1.358(9) . ?
C10 C9 1.390(9) . ?
C10 H10 0.93 . ?
C16 C17 1.379(9) . ?
C16 C15 1.475(8) . ?
O6 N6 1.324(10) . ?
N10 C50 1.344(9) . ?
N10 C46 1.360(9) . ?
O8 N8 1.323(9) . ?
C15 C14 1.401(8) . ?
C5 C4 1.370(9) . ?
C5 C6 1.474(9) . ?
N12 C56 1.344(11) . ?
N12 C60 1.345(10) . ?
C20 C19 1.364(9) . ?
C20 H20 0.93 . ?
C6 C7 1.383(9) . ?
C14 C13 1.386(9) . ?
C14 H14 0.93 . ?
C66 Cd2 2.204(6) . ?
C1 C2 1.357(10) . ?
C1 H1 0.93 . ?
N19 C67 1.142(9) . ?
C11 C12 1.386(9) . ?
C11 H11 0.93 . ?
N5 C21 1.347(11) . ?
N5 C25 1.354(11) . ?
N7 C31 1.341(12) . ?
N7 C35 1.368(11) . ?
C13 C12 1.369(10) . ?
C13 H13 0.93 . ?
C45 C44 1.398(10) . ?
C45 C46 1.462(10) . ?
C9 C8 1.385(10) . ?
C9 H9 0.93 . ?
C67 Cd2 2.203(7) . ?
C4 C3 1.384(10) . ?
C4 H4 0.93 . ?
C17 C18 1.391(10) . ?
C17 H17 0.93 . ?
N15 C63 1.144(11) . ?
C2 C3 1.377(11) . ?
C2 H2 0.93 . ?
N17 C65 1.126(10) . ?
C46 C47 1.386(9) . ?
N8 C40 1.313(13) . ?
N8 C36 1.323(14) . ?
C12 H12 0.93 . ?
N6 C30 1.346(12) . ?
N6 C26 1.373(13) . ?
C65 Cd2 2.237(8) . ?
C18 C19 1.377(10) . ?
C18 H18 0.93 . ?
C19 H19 0.93 . ?
C41 C42 1.366(11) . ?
C41 H41 0.93 . ?
C44 C43 1.381(11) . ?
C44 H44 0.93 . ?
N13 C61 1.127(11) . ?
C3 H3 0.93 . ?
C60 C59 1.382(10) . ?
C60 H60 0.93 . ?
N11 C55 1.348(11) . ?
N11 C51 1.354(13) . ?
C42 C43 1.391(12) . ?
C42 H42 0.93 . ?
C47 C48 1.365(11) . ?
C47 H47 0.93 . ?
C56 C57 1.383(11) . ?
C56 C55 1.472(12) . ?
C7 C8 1.390(10) . ?
C7 H7 0.93 . ?
C59 C58 1.382(14) . ?
C59 H59 0.93 . ?
C36 C37 1.398(12) . ?
C36 C35 1.481(15) . ?
C43 H43 0.93 . ?
C50 C49 1.373(11) . ?
C50 H50 0.93 . ?
C49 C48 1.386(13) . ?
C49 H49 0.93 . ?
N14 C62 1.131(11) . ?
C21 C22 1.394(13) . ?
C21 H21 0.93 . ?
C62 Cd1 2.211(9) . ?
C61 Cd1 2.242(9) . ?
C63 Cd1 2.216(9) . ?
C8 H8 0.93 . ?
C40 C39 1.401(16) . ?
C40 H40 0.93 . ?
C31 C32 1.374(14) . ?
C31 H31 0.93 . ?
C22 C23 1.361(14) . ?
C22 H22 0.93 . ?
C57 C58 1.386(13) . ?
C57 H57 0.93 . ?
C25 C24 1.397(12) . ?
C25 C26 1.443(14) . ?
C23 C24 1.389(14) . ?
C23 H23 0.93 . ?
C35 C34 1.362(15) . ?
C48 H48 0.93 . ?
C37 C38 1.367(19) . ?
C37 H37 0.93 . ?
C55 C54 1.369(13) . ?
C26 C27 1.383(16) . ?
C58 H58 0.93 . ?
C24 H24 0.93 . ?
C39 C38 1.34(2) . ?
C39 H39 0.93 . ?
C32 C33 1.375(18) . ?
C32 H32 0.93 . ?
C64 N16 1.127(13) . ?
C64 Cd1 2.187(10) . ?
C51 C52 1.396(17) . ?
C51 H51 0.93 . ?
C38 H38 0.93 . ?
C34 C33 1.38(2) . ?
C34 H34 0.93 . ?
C54 C53 1.363(16) . ?
C54 H54 0.93 . ?
C30 C29 1.37(2) . ?
C30 H30 0.93 . ?
C27 C28 1.45(2) . ?
C27 H27 0.93 . ?
C29 C28 1.32(2) . ?
C29 H29 0.93 . ?
C33 H33 0.93 . ?
C53 C52 1.343(18) . ?
C53 H53 0.93 . ?
C52 H52 0.93 . ?
C28 H28 0.93 . ?
Cd3 C72 2.11(2) . ?
Cd3 C70 2.15(2) . ?
Cd3 C69 2.155(16) . ?
Cd3 C71 2.282(16) . ?
C72 N24 1.32(4) 7_566 ?
C72 C72 1.32(4) 7_566 ?
C69 N21 1.141(16) . ?
C71 N23 1.242(16) . ?
C70 N22 1.08(2) . ?
Cd3A C70A 2.19(2) . ?
Cd3A C72A 2.253(19) . ?
C72A N24A 1.00(5) 7_566 ?
C72A C72A 1.00(5) 7_566 ?
 
loop_
    _geom_angle_atom_site_label_1
    _geom_angle_atom_site_label_2
    _geom_angle_atom_site_label_3
    _geom_angle
    _geom_angle_site_symmetry_1
    _geom_angle_site_symmetry_3
    _geom_angle_publ_flag
O1 Yb1 O1 82.0(2) . 2_656 ?
O1 Yb1 O4 108.27(14) . 2_656 ?
O1 Yb1 O4 146.56(14) 2_656 2_656 ?
O1 Yb1 O4 146.55(14) . . ?
O1 Yb1 O4 108.27(14) 2_656 . ?
O4 Yb1 O4 80.96(19) 2_656 . ?
O1 Yb1 O2 140.24(14) . 2_656 ?
O1 Yb1 O2 72.38(14) 2_656 2_656 ?
O4 Yb1 O2 80.71(13) 2_656 2_656 ?
O4 Yb1 O2 72.04(13) . 2_656 ?
O1 Yb1 O2 72.38(14) . . ?
O1 Yb1 O2 140.24(14) 2_656 . ?
O4 Yb1 O2 72.04(13) 2_656 . ?
O4 Yb1 O2 80.71(13) . . ?
O2 Yb1 O2 144.02(19) 2_656 . ?
O1 Yb1 O3 81.81(14) . . ?
O1 Yb1 O3 71.97(14) 2_656 . ?
O4 Yb1 O3 139.82(14) 2_656 . ?
O4 Yb1 O3 72.03(13) . . ?
O2 Yb1 O3 116.74(13) 2_656 . ?
O2 Yb1 O3 74.63(14) . . ?
O1 Yb1 O3 71.98(14) . 2_656 ?
O1 Yb1 O3 81.81(14) 2_656 2_656 ?
O4 Yb1 O3 72.03(13) 2_656 2_656 ?
O4 Yb1 O3 139.82(14) . 2_656 ?
O2 Yb1 O3 74.63(13) 2_656 2_656 ?
O2 Yb1 O3 116.74(13) . 2_656 ?
O3 Yb1 O3 145.16(19) . 2_656 ?
O12 Yb2 O8 86.5(2) . . ?
O12 Yb2 O5 105.8(2) . . ?
O8 Yb2 O5 144.15(19) . . ?
O12 Yb2 O10 142.60(17) . . ?
O8 Yb2 O10 105.0(2) . . ?
O5 Yb2 O10 85.76(19) . . ?
O12 Yb2 O6 72.56(19) . . ?
O8 Yb2 O6 78.7(2) . . ?
O5 Yb2 O6 73.4(2) . . ?
O10 Yb2 O6 144.05(17) . . ?
O12 Yb2 O7 144.45(19) . . ?
O8 Yb2 O7 72.34(19) . . ?
O5 Yb2 O7 79.07(19) . . ?
O10 Yb2 O7 71.99(17) . . ?
O6 Yb2 O7 75.4(2) . . ?
O12 Yb2 O9 79.06(17) . . ?
O8 Yb2 O9 72.04(17) . . ?
O5 Yb2 O9 142.66(19) . . ?
O10 Yb2 O9 71.34(16) . . ?
O6 Yb2 O9 140.13(17) . . ?
O7 Yb2 O9 118.76(17) . . ?
O12 Yb2 O11 71.9(2) . . ?
O8 Yb2 O11 142.60(19) . . ?
O5 Yb2 O11 72.6(2) . . ?
O10 Yb2 O11 78.25(18) . . ?
O6 Yb2 O11 120.7(2) . . ?
O7 Yb2 O11 140.05(18) . . ?
O9 Yb2 O11 74.05(19) . . ?
N3 O3 Yb1 119.7(3) . . ?
N1 O1 Yb1 125.4(3) . . ?
N4 O4 Yb1 124.7(3) . . ?
N2 O2 Yb1 119.2(3) . . ?
N10 O10 Yb2 125.0(4) . . ?
O4 N4 C16 120.1(5) . . ?
O4 N4 C20 118.8(5) . . ?
C16 N4 C20 121.0(5) . . ?
N9 O9 Yb2 119.3(3) . . ?
O1 N1 C1 119.4(5) . . ?
O1 N1 C5 119.8(5) . . ?
C1 N1 C5 120.6(6) . . ?
O3 N3 C11 119.8(5) . . ?
O3 N3 C15 119.4(5) . . ?
C11 N3 C15 120.8(5) . . ?
O2 N2 C10 119.1(5) . . ?
O2 N2 C6 119.5(5) . . ?
C10 N2 C6 121.4(5) . . ?
N5 O5 Yb2 124.6(5) . . ?
N7 O7 Yb2 117.2(4) . . ?
N12 O12 Yb2 125.2(4) . . ?
N11 O11 Yb2 119.0(5) . . ?
C68 C68 Cd2 171.3(3) 2_656 . ?
N20 N20 Cd2 171.3(3) 2_656 . ?
O9 N9 C45 119.0(6) . . ?
O9 N9 C41 119.1(6) . . ?
C45 N9 C41 121.9(7) . . ?
N2 C10 C9 120.5(6) . . ?
N2 C10 H10 119.8 . . ?
C9 C10 H10 119.8 . . ?
N4 C16 C17 119.4(5) . . ?
N4 C16 C15 118.6(5) . . ?
C17 C16 C15 121.9(5) . . ?
N6 O6 Yb2 117.6(5) . . ?
O10 N10 C50 118.4(6) . . ?
O10 N10 C46 119.6(6) . . ?
C50 N10 C46 122.0(6) . . ?
N8 O8 Yb2 125.9(4) . . ?
N3 C15 C14 120.2(5) . . ?
N3 C15 C16 118.9(5) . . ?
C14 C15 C16 120.8(6) . . ?
N1 C5 C4 119.8(6) . . ?
N1 C5 C6 117.9(5) . . ?
C4 C5 C6 122.2(6) . . ?
O12 N12 C56 119.5(6) . . ?
O12 N12 C60 118.1(7) . . ?
C56 N12 C60 122.3(7) . . ?
N4 C20 C19 120.7(6) . . ?
N4 C20 H20 119.7 . . ?
C19 C20 H20 119.7 . . ?
N2 C6 C7 119.0(6) . . ?
N2 C6 C5 119.2(5) . . ?
C7 C6 C5 121.8(6) . . ?
C13 C14 C15 118.8(6) . . ?
C13 C14 H14 120.6 . . ?
C15 C14 H14 120.6 . . ?
N18 C66 Cd2 170.1(5) . . ?
N1 C1 C2 120.5(7) . . ?
N1 C1 H1 119.8 . . ?
C2 C1 H1 119.8 . . ?
N3 C11 C12 120.3(6) . . ?
N3 C11 H11 119.9 . . ?
C12 C11 H11 119.9 . . ?
O5 N5 C21 118.3(7) . . ?
O5 N5 C25 119.4(7) . . ?
C21 N5 C25 122.2(8) . . ?
O7 N7 C31 120.1(7) . . ?
O7 N7 C35 119.7(8) . . ?
C31 N7 C35 120.1(9) . . ?
C12 C13 C14 119.9(6) . . ?
C12 C13 H13 120 . . ?
C14 C13 H13 120 . . ?
N9 C45 C44 118.9(7) . . ?
N9 C45 C46 119.1(6) . . ?
C44 C45 C46 121.9(6) . . ?
C8 C9 C10 119.5(6) . . ?
C8 C9 H9 120.2 . . ?
C10 C9 H9 120.2 . . ?
N19 C67 Cd2 174.8(6) . . ?
C5 C4 C3 120.1(7) . . ?
C5 C4 H4 120 . . ?
C3 C4 H4 120 . . ?
C16 C17 C18 120.1(6) . . ?
C16 C17 H17 120 . . ?
C18 C17 H17 120 . . ?
C1 C2 C3 120.4(7) . . ?
C1 C2 H2 119.8 . . ?
C3 C2 H2 119.8 . . ?
N10 C46 C47 118.1(7) . . ?
N10 C46 C45 118.5(6) . . ?
C47 C46 C45 123.4(6) . . ?
C40 N8 O8 120.1(10) . . ?
C40 N8 C36 119.6(9) . . ?
O8 N8 C36 120.2(8) . . ?
C13 C12 C11 120.0(6) . . ?
C13 C12 H12 120 . . ?
C11 C12 H12 120 . . ?
O6 N6 C30 120.0(9) . . ?
O6 N6 C26 118.3(8) . . ?
C30 N6 C26 121.8(10) . . ?
N17 C65 Cd2 175.7(7) . . ?
C19 C18 C17 119.0(6) . . ?
C19 C18 H18 120.5 . . ?
C17 C18 H18 120.5 . . ?
C20 C19 C18 119.8(6) . . ?
C20 C19 H19 120.1 . . ?
C18 C19 H19 120.1 . . ?
N9 C41 C42 119.7(7) . . ?
N9 C41 H41 120.2 . . ?
C42 C41 H41 120.2 . . ?
C43 C44 C45 120.2(7) . . ?
C43 C44 H44 119.9 . . ?
C45 C44 H44 119.9 . . ?
C2 C3 C4 118.6(7) . . ?
C2 C3 H3 120.7 . . ?
C4 C3 H3 120.7 . . ?
N12 C60 C59 119.3(9) . . ?
N12 C60 H60 120.3 . . ?
C59 C60 H60 120.3 . . ?
O11 N11 C55 120.6(7) . . ?
O11 N11 C51 118.9(8) . . ?
C55 N11 C51 120.4(9) . . ?
C41 C42 C43 120.7(7) . . ?
C41 C42 H42 119.6 . . ?
C43 C42 H42 119.6 . . ?
C48 C47 C46 121.1(8) . . ?
C48 C47 H47 119.4 . . ?
C46 C47 H47 119.4 . . ?
N12 C56 C57 119.1(8) . . ?
N12 C56 C55 119.2(7) . . ?
C57 C56 C55 121.5(9) . . ?
C6 C7 C8 120.6(6) . . ?
C6 C7 H7 119.7 . . ?
C8 C7 H7 119.7 . . ?
C60 C59 C58 120.4(8) . . ?
C60 C59 H59 119.8 . . ?
C58 C59 H59 119.8 . . ?
N8 C36 C37 122.1(11) . . ?
N8 C36 C35 118.5(8) . . ?
C37 C36 C35 119.3(12) . . ?
C44 C43 C42 118.6(8) . . ?
C44 C43 H43 120.7 . . ?
C42 C43 H43 120.7 . . ?
N10 C50 C49 120.1(8) . . ?
N10 C50 H50 120 . . ?
C49 C50 H50 120 . . ?
C50 C49 C48 119.6(8) . . ?
C50 C49 H49 120.2 . . ?
C48 C49 H49 120.2 . . ?
N5 C21 C22 118.8(9) . . ?
N5 C21 H21 120.6 . . ?
C22 C21 H21 120.6 . . ?
N14 C62 Cd1 175.6(9) . . ?
N13 C61 Cd1 176.1(8) . . ?
N15 C63 Cd1 177.3(7) . . ?
C9 C8 C7 118.9(6) . . ?
C9 C8 H8 120.5 . . ?
C7 C8 H8 120.5 . . ?
N8 C40 C39 121.2(13) . . ?
N8 C40 H40 119.4 . . ?
C39 C40 H40 119.4 . . ?
N7 C31 C32 120.6(10) . . ?
N7 C31 H31 119.7 . . ?
C32 C31 H31 119.7 . . ?
C23 C22 C21 121.0(9) . . ?
C23 C22 H22 119.5 . . ?
C21 C22 H22 119.5 . . ?
C56 C57 C58 120.5(9) . . ?
C56 C57 H57 119.7 . . ?
C58 C57 H57 119.7 . . ?
N5 C25 C24 119.2(8) . . ?
N5 C25 C26 119.3(8) . . ?
C24 C25 C26 121.5(9) . . ?
C22 C23 C24 119.1(9) . . ?
C22 C23 H23 120.4 . . ?
C24 C23 H23 120.4 . . ?
C34 C35 N7 120.4(11) . . ?
C34 C35 C36 122.4(9) . . ?
N7 C35 C36 117.2(8) . . ?
C47 C48 C49 119.0(7) . . ?
C47 C48 H48 120.5 . . ?
C49 C48 H48 120.5 . . ?
C38 C37 C36 117.6(13) . . ?
C38 C37 H37 121.2 . . ?
C36 C37 H37 121.2 . . ?
N11 C55 C54 119.9(9) . . ?
N11 C55 C56 117.5(8) . . ?
C54 C55 C56 122.6(8) . . ?
N6 C26 C27 118.5(11) . . ?
N6 C26 C25 118.7(9) . . ?
C27 C26 C25 122.6(11) . . ?
C59 C58 C57 118.2(8) . . ?
C59 C58 H58 120.9 . . ?
C57 C58 H58 120.9 . . ?
C23 C24 C25 119.6(9) . . ?
C23 C24 H24 120.2 . . ?
C25 C24 H24 120.2 . . ?
C38 C39 C40 119.2(13) . . ?
C38 C39 H39 120.4 . . ?
C40 C39 H39 120.4 . . ?
C31 C32 C33 119.8(12) . . ?
C31 C32 H32 120.1 . . ?
C33 C32 H32 120.1 . . ?
N16 C64 Cd1 176.1(15) . . ?
N11 C51 C52 118.1(11) . . ?
N11 C51 H51 121 . . ?
C52 C51 H51 121 . . ?
C39 C38 C37 120.2(12) . . ?
C39 C38 H38 119.9 . . ?
C37 C38 H38 119.9 . . ?
C35 C34 C33 119.8(11) . . ?
C35 C34 H34 120.1 . . ?
C33 C34 H34 120.1 . . ?
C53 C54 C55 121.7(10) . . ?
C53 C54 H54 119.1 . . ?
C55 C54 H54 119.1 . . ?
N6 C30 C29 120.8(13) . . ?
N6 C30 H30 119.6 . . ?
C29 C30 H30 119.6 . . ?
C26 C27 C28 118.1(14) . . ?
C26 C27 H27 120.9 . . ?
C28 C27 H27 120.9 . . ?
C28 C29 C30 120.2(13) . . ?
C28 C29 H29 119.9 . . ?
C30 C29 H29 119.9 . . ?
C32 C33 C34 119.2(12) . . ?
C32 C33 H33 120.4 . . ?
C34 C33 H33 120.4 . . ?
C52 C53 C54 117.1(11) . . ?
C52 C53 H53 121.5 . . ?
C54 C53 H53 121.5 . . ?
C53 C52 C51 122.6(12) . . ?
C53 C52 H52 118.7 . . ?
C51 C52 H52 118.7 . . ?
C29 C28 C27 120.4(15) . . ?
C29 C28 H28 119.8 . . ?
C27 C28 H28 119.8 . . ?
C67 Cd2 C66 114.6(2) . . ?
C67 Cd2 C65 110.6(3) . . ?
C66 Cd2 C65 105.4(2) . . ?
C67 Cd2 N20 108.3(2) . . ?
C66 Cd2 N20 114.8(2) . . ?
C65 Cd2 N20 102.3(2) . . ?
C67 Cd2 C68 108.3(2) . . ?
C66 Cd2 C68 114.8(2) . . ?
C65 Cd2 C68 102.3(2) . . ?
C64 Cd1 C62 116.7(4) . . ?
C64 Cd1 C63 108.7(3) . . ?
C62 Cd1 C63 108.0(3) . . ?
C64 Cd1 C61 109.2(4) . . ?
C62 Cd1 C61 104.1(3) . . ?
C63 Cd1 C61 110.1(3) . . ?
C72 Cd3 C70 111.9(8) . . ?
C72 Cd3 C69 98.1(12) . . ?
C70 Cd3 C69 114.7(12) . . ?
C72 Cd3 C71 106.3(10) . . ?
C70 Cd3 C71 113.2(10) . . ?
C69 Cd3 C71 111.4(13) . . ?
N24 C72 C72 0 7_566 7_566 ?
N24 C72 Cd3 173(3) 7_566 . ?
C72 C72 Cd3 173(3) 7_566 . ?
N21 C69 Cd3 175(4) . . ?
N23 C71 Cd3 164(3) . . ?
N22 C70 Cd3 172(2) . . ?
C70A Cd3A C72A 110.3(19) . . ?
N24A C72A C72A 0 7_566 7_566 ?
N24A C72A Cd3A 150(4) 7_566 . ?
C72A C72A Cd3A 150(4) 7_566 . ?
 
_iucr_refine_instructions_details
;
 
    shelx.res created by SHELXL-2014/7
 
TITL SC_MW431_rep_0m_a.res in C2/c
CELL  0.71073  53.1980  12.3749  24.9475   90.000   90.362   90.000
ZERR     4.00   0.0039   0.0009   0.0018    0.000    0.003    0.000
LATT   7
SYMM  - X,   Y, 1/2 - Z
SFAC  C    CD   N    O    YB   H
UNIT  558.667 21.333 174.667 136 12 384
MERG   2
DFIX  2.2 CD3 C69
DFIX  1.15 C69 N21
DFIX  3.35 CD3 N21
DFIX  2.25 CD3 C71
DFIX  1.2 C71 N23
DFIX  3.45 CD3 N23
DFIX  2.4 0.005 O8S O9S
DFIX  1.15 O5S O6S
EXYZ C68 N20
EADP C68 N20
EXYZ  C72 N24
EADP  C72 N24
EXYZ  C72A N24A
EADP  C72A N24A
ISOR  0.005 0.005 C69 N21 C71 N23 O3S O5S O6S O7S C70A
ISOR  0.01 N24A C72A
DELU  0.002 0.002 O8S O9S
DELU  0.005 O8S O9S
DELU  0.01 O5S O6S O7S
DELU  0.01 C70 C70A N22
DELU  0.005 0.005 C69 N21
DELU  0.005 CD3 CD3A
DFIX  2.25 Cd3A C72A
DFIX  0.56 C72A C72
DFIX  2.18 CD3A C70A
DFIX  0.75 C70A C70
FMAP   2
PLAN  150
SIZE     0.110   0.130   0.130
ACTA
BOND   $H
LIST   4
L.S.  15
TEMP    23.00
WGHT    0.077700  161.678894
FVAR       0.06771
YB1   5    0.500000    0.261121    0.750000    10.50000    0.02246    0.01765 =
         0.01583    0.00000   -0.00183    0.00000
YB2   5    0.339215    0.198823    0.564631    11.00000    0.02798    0.03332 =
         0.05510   -0.00715   -0.00892   -0.00126
O3    4    0.464557    0.204367    0.797853    11.00000    0.02858    0.02248 =
         0.01666    0.00087    0.00042   -0.00509
O1    4    0.488175    0.122440    0.695600    11.00000    0.02748    0.02092 =
         0.02439   -0.00508   -0.00534   -0.00015
O4    4    0.487149    0.401862    0.802743    11.00000    0.02069    0.02318 =
         0.01959   -0.00027   -0.00005   -0.00009
O2    4    0.465436    0.319451    0.699437    11.00000    0.02329    0.02533 =
         0.01697   -0.00259   -0.00384    0.00049
O10   4    0.354067    0.065753    0.510853    11.00000    0.03205    0.02973 =
         0.04640   -0.00390   -0.01315    0.00432
N4    3    0.463921    0.438026    0.805133    11.00000    0.02474    0.01854 =
         0.02069    0.00102   -0.00135   -0.00030
O9    4    0.383617    0.204088    0.566513    11.00000    0.03212    0.03592 =
         0.04375   -0.00713   -0.00875    0.00097
N1    3    0.464982    0.085873    0.689702    11.00000    0.02963    0.02532 =
         0.02547   -0.00555   -0.00302    0.00096
N3    3    0.464461    0.211485    0.850738    11.00000    0.02379    0.02263 =
         0.02308    0.00093    0.00205   -0.00346
N2    3    0.466441    0.314520    0.646066    11.00000    0.02533    0.02545 =
         0.01867    0.00016   -0.00532    0.00343
O5    4    0.305965    0.088125    0.578405    11.00000    0.04320    0.05388 =
         0.05858   -0.00356    0.00469   -0.00774
O7    4    0.318364    0.211585    0.481368    11.00000    0.02624    0.04330 =
         0.05974    0.00473   -0.00467   -0.00536
O12   4    0.346248    0.283148    0.643764    11.00000    0.02444    0.05637 =
         0.06179   -0.01758   -0.01342    0.00199
O11   4    0.351921    0.066714    0.628185    11.00000    0.06943    0.04856 =
         0.04022   -0.00071   -0.00434   -0.00062
N18   3    0.477474    0.964212    0.565241    11.00000    0.04551    0.02775 =
         0.02496    0.00096   -0.00132    0.00212
PART    1
C68   1    0.497867    0.772808    0.727229    10.50000    0.04404    0.03122 =
         0.03170   -0.00193    0.00127    0.00043
PART    2
N20   3    0.497867    0.772808    0.727229    10.50000    0.04404    0.03122 =
         0.03170   -0.00193    0.00127    0.00043
PART    0
N9    3    0.396118    0.213383    0.520558    11.00000    0.02468    0.03269 =
         0.04606   -0.00554   -0.01311    0.00212
C10   1    0.474035    0.402044    0.618571    11.00000    0.02864    0.02885 =
         0.02739    0.00411   -0.00859    0.00070
AFIX  43
H10   6    0.478450    0.464739    0.636903    11.00000   -1.20000
AFIX   0
C16   1    0.447475    0.393587    0.839968    11.00000    0.02512    0.02248 =
         0.02058    0.00009    0.00061   -0.00300
O6    4    0.304687    0.310248    0.581065    11.00000    0.02712    0.05041 =
         0.08567   -0.02299   -0.00677    0.00094
N10   3    0.371489   -0.005642    0.524812    11.00000    0.04058    0.02809 =
         0.03801   -0.00486   -0.01080    0.00080
O8    4    0.351591    0.354560    0.525261    11.00000    0.02263    0.03196 =
         0.10555    0.00537   -0.01297    0.00175
C15   1    0.456133    0.303714    0.874272    11.00000    0.02437    0.02619 =
         0.02229    0.00361    0.00150   -0.00455
C5    1    0.449563    0.130369    0.652198    11.00000    0.02958    0.02088 =
         0.02285   -0.00786   -0.00231   -0.00100
N12   3    0.366867    0.271600    0.674185    11.00000    0.02770    0.06423 =
         0.04912   -0.02107   -0.00239   -0.00263
C20   1    0.457231    0.523433    0.774045    11.00000    0.03978    0.02264 =
         0.02179    0.00181   -0.00232   -0.00038
AFIX  43
H20   6    0.468669    0.551634    0.749722    11.00000   -1.20000
AFIX   0
C6    1    0.459296    0.221454    0.620381    11.00000    0.02476    0.02937 =
         0.02250   -0.00541   -0.00378    0.00407
C14   1    0.454969    0.311180    0.930230    11.00000    0.03133    0.03407 =
         0.02483    0.00171    0.00821   -0.00623
AFIX  43
H14   6    0.449009    0.373582    0.946582    11.00000   -1.20000
AFIX   0
C66   1    0.482813    0.895377    0.593503    11.00000    0.03932    0.02129 =
         0.02625   -0.00508   -0.00042   -0.00501
C1    1    0.457418    0.000043    0.718832    11.00000    0.05214    0.02465 =
         0.03775    0.00079   -0.00403   -0.00253
AFIX  43
H1    6    0.467999   -0.028484    0.745059    11.00000   -1.20000
AFIX   0
N19   3    0.528595    0.571674    0.586170    11.00000    0.03929    0.02991 =
         0.03896    0.00611    0.00504    0.00723
C11   1    0.471590    0.125949    0.880622    11.00000    0.03122    0.02792 =
         0.03375    0.01087    0.00553    0.00316
AFIX  43
H11   6    0.476716    0.062509    0.863959    11.00000   -1.20000
AFIX   0
N5    3    0.283278    0.102513    0.557250    11.00000    0.03765    0.05601 =
         0.06533   -0.00555    0.00567   -0.01900
N7    3    0.332528    0.220236    0.438164    11.00000    0.03388    0.04714 =
         0.07021    0.01389   -0.01595    0.00549
C13   1    0.462860    0.223874    0.960763    11.00000    0.03432    0.04831 =
         0.02250    0.00805    0.00411    0.00109
AFIX  43
H13   6    0.462414    0.227591    0.997978    11.00000   -1.20000
AFIX   0
C45   1    0.402654    0.122427    0.493591    11.00000    0.02791    0.03787 =
         0.03985   -0.00348   -0.01223    0.00394
C9    1    0.475326    0.399400    0.562973    11.00000    0.03164    0.04358 =
         0.02574    0.00992   -0.00627   -0.00122
AFIX  43
H9    6    0.480528    0.460122    0.544086    11.00000   -1.20000
AFIX   0
C67   1    0.515633    0.632156    0.606771    11.00000    0.04166    0.02738 =
         0.02600    0.00829   -0.00334   -0.00543
C4    1    0.426254    0.086756    0.643107    11.00000    0.03696    0.03724 =
         0.03244   -0.01314   -0.00798    0.00105
AFIX  43
H4    6    0.415602    0.117441    0.617625    11.00000   -1.20000
AFIX   0
C17   1    0.423786    0.437532    0.844827    11.00000    0.02820    0.03614 =
         0.03182    0.00166    0.00578    0.00123
AFIX  43
H17   6    0.412506    0.408541    0.869259    11.00000   -1.20000
AFIX   0
N15   3    0.410936    0.919536    0.366665    11.00000    0.05480    0.06287 =
         0.05845   -0.02866    0.00946   -0.01156
C2    1    0.434494   -0.044914    0.710135    11.00000    0.05516    0.02619 =
         0.05723   -0.00379   -0.00105   -0.01667
AFIX  43
H2    6    0.429530   -0.104466    0.730193    11.00000   -1.20000
AFIX   0
N17   3    0.430394    0.637266    0.645971    11.00000    0.04977    0.08123 =
         0.05642    0.02251   -0.01010   -0.01550
C46   1    0.396136    0.017107    0.516100    11.00000    0.03492    0.03238 =
         0.02956   -0.00924   -0.00739    0.00489
N8    3    0.336669    0.426138    0.501826    11.00000    0.02197    0.03787 =
         0.13150    0.00757   -0.01016   -0.00179
C12   1    0.471313    0.132149    0.936077    11.00000    0.02968    0.03681 =
         0.03168    0.01762    0.00202    0.00261
AFIX  43
H12   6    0.476875    0.073945    0.956534    11.00000   -1.20000
AFIX   0
N6    3    0.292989    0.298673    0.627418    11.00000    0.03061    0.07785 =
         0.09785   -0.03946   -0.00056    0.00775
C65   1    0.450134    0.670134    0.645274    11.00000    0.04544    0.04297 =
         0.03060    0.00784   -0.00197   -0.00272
C18   1    0.416735    0.525177    0.813233    11.00000    0.03008    0.04050 =
         0.04580    0.00464   -0.00073    0.01160
AFIX  43
H18   6    0.400663    0.554214    0.815788    11.00000   -1.20000
AFIX   0
C19   1    0.433900    0.568352    0.778103    11.00000    0.04024    0.03252 =
         0.03625    0.00194   -0.00051    0.00551
AFIX  43
H19   6    0.429601    0.627897    0.757231    11.00000   -1.20000
AFIX   0
C41   1    0.402658    0.313344    0.502978    11.00000    0.02609    0.03177 =
         0.06775   -0.00096   -0.01447   -0.00021
AFIX  43
H41   6    0.397830    0.374401    0.522054    11.00000   -1.20000
AFIX   0
C44   1    0.416725    0.132252    0.446708    11.00000    0.03252    0.04767 =
         0.04513   -0.00648   -0.01143    0.00088
AFIX  43
H44   6    0.421490    0.070665    0.427980    11.00000   -1.20000
AFIX   0
N13   3    0.353598    0.581131    0.291841    11.00000    0.05696    0.06769 =
         0.06727   -0.00649    0.00240   -0.01329
C3    1    0.418535   -0.002911    0.671793    11.00000    0.04377    0.03599 =
         0.05509   -0.01226   -0.00311   -0.01549
AFIX  43
H3    6    0.402905   -0.034115    0.665309    11.00000   -1.20000
AFIX   0
C60   1    0.385682    0.343005    0.667833    11.00000    0.02786    0.05824 =
         0.05219   -0.02216    0.00209    0.00028
AFIX  43
H60   6    0.384495    0.396828    0.641924    11.00000   -1.20000
AFIX   0
N11   3    0.339538    0.058683    0.673732    11.00000    0.07625    0.06901 =
         0.05343    0.00338   -0.00234   -0.01821
C42   1    0.416358    0.323729    0.457152    11.00000    0.02888    0.04192 =
         0.06901    0.00813   -0.01538   -0.00775
AFIX  43
H42   6    0.420909    0.392159    0.445242    11.00000   -1.20000
AFIX   0
C47   1    0.413792   -0.061328    0.528860    11.00000    0.05083    0.04066 =
         0.03095   -0.01496   -0.00653    0.01223
AFIX  43
H47   6    0.430737   -0.047564    0.522965    11.00000   -1.20000
AFIX   0
C56   1    0.367958    0.191490    0.710491    11.00000    0.04049    0.07211 =
         0.03671   -0.01838    0.00241    0.00130
C7    1    0.460580    0.216997    0.565075    11.00000    0.03198    0.03676 =
         0.02497   -0.00935   -0.00780    0.00255
AFIX  43
H7    6    0.455891    0.154059    0.547262    11.00000   -1.20000
AFIX   0
C59   1    0.406796    0.335573    0.700200    11.00000    0.02576    0.08993 =
         0.05049   -0.03734   -0.00517    0.00109
AFIX  43
H59   6    0.419907    0.384471    0.695928    11.00000   -1.20000
AFIX   0
C36   1    0.330342    0.414864    0.450754    11.00000    0.01716    0.04406 =
         0.14413    0.03268   -0.00775   -0.00475
C43   1    0.423577    0.233093    0.428098    11.00000    0.03425    0.05251 =
         0.05197    0.00068   -0.00700   -0.01156
AFIX  43
H43   6    0.432826    0.240237    0.396789    11.00000   -1.20000
AFIX   0
C50   1    0.364033   -0.099985    0.546162    11.00000    0.05884    0.03220 =
         0.04823   -0.00416   -0.00312   -0.00378
AFIX  43
H50   6    0.347038   -0.112860    0.551892    11.00000   -1.20000
AFIX   0
C49   1    0.381480   -0.177400    0.559527    11.00000    0.08285    0.03196 =
         0.04871    0.00021   -0.00225    0.00420
AFIX  43
H49   6    0.376380   -0.242167    0.574925    11.00000   -1.20000
AFIX   0
N14   3    0.390396    0.569491    0.487557    11.00000    0.09270    0.04003 =
         0.08348   -0.00390   -0.03435    0.01243
C21   1    0.277370    0.048688    0.511966    11.00000    0.05287    0.05264 =
         0.07399   -0.00906    0.00780   -0.02735
AFIX  43
H21   6    0.289197    0.005152    0.495176    11.00000   -1.20000
AFIX   0
C62   1    0.381096    0.625981    0.457816    11.00000    0.06110    0.03885 =
         0.05638   -0.00747   -0.00027    0.01289
C61   1    0.357263    0.637741    0.326416    11.00000    0.04347    0.04729 =
         0.05245    0.00324   -0.00001   -0.00402
C63   1    0.395800    0.858742    0.378707    11.00000    0.04958    0.05035 =
         0.04202   -0.01856   -0.00299    0.00649
C8    1    0.468810    0.305680    0.535872    11.00000    0.03680    0.06065 =
         0.01410    0.00262   -0.00437   -0.00262
AFIX  43
H8    6    0.469927    0.302178    0.498726    11.00000   -1.20000
AFIX   0
C40   1    0.328631    0.510394    0.528754    11.00000    0.04542    0.03559 =
         0.16486   -0.00968   -0.00982    0.00147
AFIX  43
H40   6    0.332873    0.517422    0.564808    11.00000   -1.20000
AFIX   0
C31   1    0.339335    0.131502    0.410993    11.00000    0.05452    0.07363 =
         0.05647    0.00861   -0.01074    0.00919
AFIX  43
H31   6    0.333695    0.064035    0.422100    11.00000   -1.20000
AFIX   0
C22   1    0.253195    0.059454    0.490730    11.00000    0.05317    0.07280 =
         0.07352   -0.00688   -0.00355   -0.03608
AFIX  43
H22   6    0.248886    0.022345    0.459584    11.00000   -1.20000
AFIX   0
C57   1    0.388795    0.183574    0.743659    11.00000    0.04757    0.08512 =
         0.03652   -0.01845    0.00306    0.00967
AFIX  43
H57   6    0.389566    0.129268    0.769385    11.00000   -1.20000
AFIX   0
C25   1    0.266553    0.166580    0.582774    11.00000    0.04103    0.06678 =
         0.06444   -0.01038    0.01137   -0.01315
C23   1    0.235804    0.123415    0.514865    11.00000    0.03692    0.07927 =
         0.09241    0.00035    0.00143   -0.03201
AFIX  43
H23   6    0.219790    0.130867    0.500159    11.00000   -1.20000
AFIX   0
C35   1    0.340058    0.320114    0.421122    11.00000    0.03082    0.06266 =
         0.09839    0.04056   -0.00475    0.00089
C48   1    0.406730   -0.158438    0.549933    11.00000    0.06644    0.03666 =
         0.04512   -0.00646   -0.01456    0.01368
AFIX  43
H48   6    0.418684   -0.211069    0.557732    11.00000   -1.20000
AFIX   0
C37   1    0.316205    0.492764    0.423356    11.00000    0.03239    0.04811 =
         0.16204    0.03968   -0.01290   -0.00442
AFIX  43
H37   6    0.312619    0.485651    0.386993    11.00000   -1.20000
AFIX   0
C55   1    0.346252    0.118878    0.716502    11.00000    0.05108    0.07392 =
         0.04657   -0.00774   -0.00318   -0.00540
C26   1    0.274250    0.222756    0.630823    11.00000    0.04896    0.09920 =
         0.07647   -0.02630    0.01104    0.00080
C58   1    0.408541    0.255895    0.738881    11.00000    0.03985    0.10306 =
         0.04018   -0.03279   -0.00855    0.01565
AFIX  43
H58   6    0.422594    0.250961    0.761109    11.00000   -1.20000
AFIX   0
C24   1    0.242291    0.177398    0.561742    11.00000    0.03129    0.07819 =
         0.09656   -0.00513    0.01283   -0.02048
AFIX  43
H24   6    0.230545    0.220522    0.579041    11.00000   -1.20000
AFIX   0
C39   1    0.313784    0.589855    0.504134    11.00000    0.04853    0.03902 =
         0.23540   -0.00912   -0.02079    0.00336
AFIX  43
H39   6    0.308102    0.648908    0.523674    11.00000   -1.20000
AFIX   0
O2S   4    0.391310    0.756498    0.722630    11.00000    0.09370    0.11523 =
         0.13476    0.00104    0.01416   -0.02120
C32   1    0.354568    0.139433    0.366890    11.00000    0.07356    0.10459 =
         0.05653    0.00429   -0.01061    0.01869
AFIX  43
H32   6    0.359494    0.077450    0.348680    11.00000   -1.20000
AFIX   0
C64   1    0.331979    0.829759    0.420746    11.00000    0.06346    0.04676 =
         0.13339   -0.01086    0.02943    0.00109
C51   1    0.320641   -0.014137    0.677465    11.00000    0.13340    0.11093 =
         0.05589    0.00272   -0.00953   -0.06812
AFIX  43
H51   6    0.316327   -0.057955    0.648551    11.00000   -1.20000
AFIX   0
C38   1    0.307847    0.579728    0.451931    11.00000    0.03584    0.05338 =
         0.25203    0.03340   -0.02120   -0.00255
AFIX  43
H38   6    0.298017    0.632085    0.435191    11.00000   -1.20000
AFIX   0
N16   3    0.314435    0.877467    0.429484    11.00000    0.08004    0.08699 =
         0.30438   -0.06597    0.06494    0.00914
C34   1    0.354597    0.330282    0.376648    11.00000    0.05373    0.09762 =
         0.12256    0.05987    0.01231    0.01079
AFIX  43
H34   6    0.359173    0.398481    0.364462    11.00000   -1.20000
AFIX   0
C54   1    0.333377    0.109102    0.763600    11.00000    0.06664    0.10933 =
         0.05431   -0.01261    0.00623   -0.01807
AFIX  43
H54   6    0.337818    0.152847    0.792455    11.00000   -1.20000
AFIX   0
C30   1    0.299426    0.361230    0.669450    11.00000    0.04915    0.11234 =
         0.10851   -0.06619   -0.01227    0.01598
AFIX  43
H30   6    0.311411    0.415194    0.665137    11.00000   -1.20000
AFIX   0
C27   1    0.262410    0.208287    0.679487    11.00000    0.08918    0.16212 =
         0.08847   -0.03851    0.03494   -0.01576
AFIX  43
H27   6    0.249295    0.159166    0.683029    11.00000   -1.20000
AFIX   0
C29   1    0.288532    0.346348    0.718504    11.00000    0.08830    0.17116 =
         0.12992   -0.09261    0.00492   -0.00908
AFIX  43
H29   6    0.293480    0.388829    0.747455    11.00000   -1.20000
AFIX   0
C33   1    0.362504    0.239301    0.349771    11.00000    0.07473    0.15708 =
         0.10277    0.06232    0.02200    0.01894
AFIX  43
H33   6    0.373086    0.245362    0.320393    11.00000   -1.20000
AFIX   0
C53   1    0.314224    0.036951    0.769312    11.00000    0.08801    0.17127 =
         0.06188   -0.00623    0.00334   -0.05308
AFIX  43
H53   6    0.305957    0.028590    0.801785    11.00000   -1.20000
AFIX   0
C52   1    0.307812   -0.021555    0.725982    11.00000    0.13264    0.17061 =
         0.08350    0.01187    0.00968   -0.09261
AFIX  43
H52   6    0.294288   -0.068892    0.728394    11.00000   -1.20000
AFIX   0
C28   1    0.271019    0.271836    0.724806    11.00000    0.13060    0.20982 =
         0.10293   -0.08034    0.04811    0.00292
AFIX  43
H28   6    0.264176    0.260092    0.758519    11.00000   -1.20000
AFIX   0
CD2   2    0.488185    0.746329    0.640570    11.00000    0.04021    0.02615 =
         0.02452    0.00146   -0.00007    0.00124
CD1   2    0.365837    0.740935    0.398085    11.00000    0.04822    0.04032 =
         0.04853    0.00301    0.00637    0.00708
PART    1
CD3   2    0.260362    0.759611    0.608890    10.50000    0.08062    0.08748 =
         0.05373   -0.01093    0.00281   -0.00332
C72   1    0.252979    0.756520    0.525598    10.25000    0.06546    0.05730 =
         0.07279   -0.01380   -0.02727   -0.00384
N24   3    0.252979    0.756520    0.525598    10.25000    0.06546    0.05730 =
         0.07279   -0.01380   -0.02727   -0.00384
C69   1    0.300818    0.764483    0.605399    10.66667    0.18663    0.17898 =
         0.17997   -0.00966   -0.00311    0.00364
N21   3    0.322252    0.762340    0.606461    10.66667    0.19219    0.19744 =
         0.20132   -0.00658    0.00552   -0.00304
C71   1    0.246469    0.598550    0.641940    10.66667    0.15745    0.15902 =
         0.15928   -0.00140    0.01066    0.00299
N23   3    0.238397    0.504898    0.646837    10.66667    0.16382    0.16790 =
         0.16418   -0.00449    0.01828    0.00899
C70   1    0.243332    0.897350    0.647051    10.50000    0.09541    0.06651 =
         0.03890   -0.00290   -0.01637   -0.00458
N22   3    0.232305    0.960481    0.665507    10.66667    0.12310    0.08777 =
         0.06358    0.02058    0.01236    0.01174
PART    2
CD3A  2    0.243492    0.711007    0.605389    10.16667    0.10850    0.09097 =
         0.04254   -0.00121   -0.01955    0.07361
C72A  1    0.245851    0.733547    0.515939    10.16667    0.03129    0.03487 =
         0.03816   -0.00442   -0.00829   -0.00122
C70A  1    0.232198    0.861951    0.643881    10.08333    0.01188    0.01186 =
         0.01135    0.00028   -0.00078   -0.00159
N24A  3    0.245851    0.733547    0.515939    10.08333    0.03129    0.03487 =
         0.03816   -0.00442   -0.00829   -0.00122
PART    1
O5S   4    0.283935    0.879014    0.864582    10.50000    0.18623    0.19496 =
         0.18574    0.00366    0.00295   -0.00756
O7S   4    0.299230    0.646206    0.787291    10.50000    0.15857    0.16768 =
         0.16483    0.00174    0.00942    0.00556
PART    2
O6S   4    0.291648    0.801255    0.845746    10.25000    0.04082    0.04747 =
         0.05321    0.00931   -0.00773   -0.00949
PART    3
O8S   4    0.330660    0.702267    0.718476    11.00000    0.02654    0.02713 =
         0.01107    0.00291   -0.00828    0.01480
PART    4
O9S   4    0.346872    0.531400    0.690665    10.25000    0.04387    0.02915 =
         0.09829    0.02776   -0.04897   -0.02212
PART    5
O1S   4    0.386012    0.556172    0.600594    11.00000    0.10484    0.05612 =
         0.11082    0.01163   -0.05467   -0.02754
PART    6
O3S   4    0.420797    0.138353    0.317128    10.50000    0.14383    0.13640 =
         0.13221   -0.00262    0.00570   -0.00588
HKLF    4
 
REM  SC_MW431_rep_0m_a.res in C2/c
REM R1 =  0.0471 for   11985 Fo > 4sig(Fo)  and  0.0645 for all   15009 data
REM   1095 parameters refined using     80 restraints
 
END
 
WGHT      0.0777    161.8111
 
REM Highest difference peak  3.166,  deepest hole -1.310,  1-sigma level  0.147
Q1    1   0.3459  0.6194  0.7373  11.00000  0.05    3.17
Q2    1   0.2603  0.7002  0.6177  11.00000  0.05    2.88
Q3    1   0.2562  0.7588  0.5909  11.00000  0.05    1.97
Q4    1   0.2735  0.7502  0.6110  11.00000  0.05    1.95
Q5    1   0.2556  0.7785  0.6150  11.00000  0.05    1.83
Q6    1   0.3435  0.5842  0.6363  11.00000  0.05    1.82
Q7    1   0.2247  0.4618  0.6301  11.00000  0.05    1.40
Q8    1   0.2373  0.7227  0.6113  11.00000  0.05    1.35
Q9    1   0.3286  0.5528  0.7280  11.00000  0.05    1.33
Q10   1   0.2836  0.6186  0.7513  11.00000  0.05    1.19
Q11   1   0.2975  0.7746  0.8198  11.00000  0.05    1.16
Q12   1   0.3449  0.5613  0.6966  11.00000  0.05    1.13
Q13   1   0.3050  0.7409  0.7937  11.00000  0.05    1.04
Q14   1   0.3393  0.1986  0.5311  11.00000  0.05    0.98
Q15   1   0.3616  0.8133  0.7214  11.00000  0.05    0.96
Q16   1   0.3781  0.8629  0.7337  11.00000  0.05    0.95
Q17   1   0.2449  0.9577  0.6924  11.00000  0.05    0.91
Q18   1   0.3038  0.8643  0.5630  11.00000  0.05    0.88
Q19   1   0.2325  0.6262  0.6194  11.00000  0.05    0.84
Q20   1   0.3496  0.8739  0.7304  11.00000  0.05    0.80
Q21   1   0.3541  0.6575  0.6588  11.00000  0.05    0.79
Q22   1   0.2445  0.4888  0.6875  11.00000  0.05    0.79
Q23   1   0.3037  0.7158  0.6471  11.00000  0.05    0.78
Q24   1   0.3291  0.1545  0.5688  11.00000  0.05    0.77
Q25   1   0.4363  0.1181  0.3228  11.00000  0.05    0.76
Q26   1   0.3309  0.2466  0.5657  11.00000  0.05    0.76
Q27   1   0.2887  0.8177  0.8698  11.00000  0.05    0.71
Q28   1   0.2543  0.6381  0.6632  11.00000  0.05    0.70
Q29   1   0.2949  0.7576  0.6105  11.00000  0.05    0.70
Q30   1   0.3683  0.7685  0.4289  11.00000  0.05    0.69
Q31   1   0.5029  0.7766  0.6458  11.00000  0.05    0.65
Q32   1   0.3503  0.2012  0.5791  11.00000  0.05    0.64
Q33   1   0.2435  0.5683  0.6432  11.00000  0.05    0.63
Q34   1   0.3434  0.7361  0.7228  11.00000  0.05    0.61
Q35   1   0.4124  0.1657  0.3084  11.00000  0.05    0.60
Q36   1   0.2980  0.5804  0.8088  11.00000  0.05    0.60
Q37   1   0.3089  0.8067  0.5813  11.00000  0.05    0.58
Q38   1   0.3162  0.8995  0.4192  11.00000  0.05    0.56
Q39   1   0.4733  0.1925  0.4185  11.00000  0.05    0.54
Q40   1   0.2383  0.4309  0.6623  11.00000  0.05    0.54
Q41   1   0.3317  0.6822  0.7007  11.00000  0.05    0.52
Q42   1   0.4010  0.5428  0.6037  11.00000  0.05    0.46
Q43   1   0.3249  0.6746  0.6282  11.00000  0.05    0.45
Q44   1   0.3431  0.1594  0.6216  11.00000  0.05    0.45
Q45   1   0.2500  0.9340  0.6371  11.00000  0.05    0.44
Q46   1   0.3844  0.5571  0.5766  11.00000  0.05    0.43
Q47   1   0.2269  0.9759  0.6774  11.00000  0.05    0.43
Q48   1   0.3414  0.2154  0.6184  11.00000  0.05    0.43
Q49   1   0.5000  0.1380  0.7500  10.50000  0.05    0.43
Q50   1   0.3045  0.8333  0.4168  11.00000  0.05    0.43
Q51   1   0.5020  0.2809  0.7893  11.00000  0.05    0.43
Q52   1   0.2271  1.0426  0.7070  11.00000  0.05    0.43
Q53   1   0.2316  0.9999  0.6716  11.00000  0.05    0.43
Q54   1   0.3484  0.0530  0.4785  11.00000  0.05    0.42
Q55   1   0.3088 -0.0545  0.7238  11.00000  0.05    0.41
Q56   1   0.2600  0.7201  0.5280  11.00000  0.05    0.41
Q57   1   0.2406  0.8635  0.6318  11.00000  0.05    0.40
Q58   1   0.3448  0.0995  0.5624  11.00000  0.05    0.40
Q59   1   0.3591  0.1659  0.5585  11.00000  0.05    0.39
Q60   1   0.3781  0.5795  0.6240  11.00000  0.05    0.39
Q61   1   0.3540  0.7792  0.3805  11.00000  0.05    0.39
Q62   1   0.4654  0.7042  0.6455  11.00000  0.05    0.38
Q63   1   0.2352  0.9019  0.6389  11.00000  0.05    0.37
Q64   1   0.4541  0.2438  0.8600  11.00000  0.05    0.36
Q65   1   0.4061  0.5590  0.5505  11.00000  0.05    0.36
Q66   1   0.4043  0.0055  0.5425  11.00000  0.05    0.36
Q67   1   0.2542  0.8658  0.6519  11.00000  0.05    0.36
Q68   1   0.3630  0.5851  0.6705  11.00000  0.05    0.36
Q69   1   0.2553  0.5813  0.7267  11.00000  0.05    0.36
Q70   1   0.3487 -0.0031  0.3320  11.00000  0.05    0.35
Q71   1   0.4768 -0.0170  0.7669  11.00000  0.05    0.35
Q72   1   0.2511  0.0632  0.4463  11.00000  0.05    0.35
Q73   1   0.3386  0.3942  0.5296  11.00000  0.05    0.35
Q74   1   0.3881  0.4865  0.6038  11.00000  0.05    0.34
Q75   1   0.3436  0.7131  0.4196  11.00000  0.05    0.34
Q76   1   0.4847  0.2147  0.7347  11.00000  0.05    0.34
Q77   1   0.2950  0.0222  0.5069  11.00000  0.05    0.34
Q78   1   0.4860  0.5410  0.7683  11.00000  0.05    0.34
Q79   1   0.3378  0.1061  0.7770  11.00000  0.05    0.34
Q80   1   0.4265  0.5287  0.7861  11.00000  0.05    0.34
Q81   1   0.4840  0.3007  0.7462  11.00000  0.05    0.34
Q82   1   0.3914 -0.0362  0.7708  11.00000  0.05    0.34
Q83   1   0.2995  0.0981  0.7768  11.00000  0.05    0.33
Q84   1   0.4400  0.4390  0.8519  11.00000  0.05    0.33
Q85   1   0.3799  0.5978  0.4988  11.00000  0.05    0.33
Q86   1   0.3431  0.5396  0.3268  11.00000  0.05    0.33
Q87   1   0.3438  0.0141  0.6247  11.00000  0.05    0.33
Q88   1   0.4487  0.3557  0.8591  11.00000  0.05    0.33
Q89   1   0.4065 -0.0188  0.5063  11.00000  0.05    0.33
Q90   1   0.4737  0.8828  0.6277  11.00000  0.05    0.33
Q91   1   0.3663  0.7038  0.3497  11.00000  0.05    0.33
Q92   1   0.4802  0.0942  0.9463  11.00000  0.05    0.32
Q93   1   0.3229  0.4881  0.5537  11.00000  0.05    0.32
Q94   1   0.3068  0.6228  0.6608  11.00000  0.05    0.32
Q95   1   0.4581  0.4202  0.5985  11.00000  0.05    0.32
Q96   1   0.2453  0.7756  0.5165  11.00000  0.05    0.32
Q97   1   0.5557  0.5472  0.5965  11.00000  0.05    0.32
Q98   1   0.4580  0.3110  0.9000  11.00000  0.05    0.31
Q99   1   0.3178  0.8486  0.4723  11.00000  0.05    0.31
Q100  1   0.2405  0.7539  0.5290  11.00000  0.05    0.31
Q101  1   0.4696  0.9992  0.5381  11.00000  0.05    0.31
Q102  1   0.3327  0.3833  0.4301  11.00000  0.05    0.31
Q103  1   0.4959  0.0857  0.7075  11.00000  0.05    0.31
Q104  1   0.3372  0.1839  0.4938  11.00000  0.05    0.31
Q105  1   0.4029  0.6037  0.4820  11.00000  0.05    0.31
Q106  1   0.3432  0.1013  0.5150  11.00000  0.05    0.31
Q107  1   0.4040  0.9441  0.3287  11.00000  0.05    0.31
Q108  1   0.4626  0.5045  0.7933  11.00000  0.05    0.31
Q109  1   0.4204 -0.0572  0.5191  11.00000  0.05    0.31
Q110  1   0.4870  0.9413  0.5709  11.00000  0.05    0.31
Q111  1   0.4059  0.8841  0.3926  11.00000  0.05    0.30
Q112  1   0.3513  0.3140  0.6141  11.00000  0.05    0.30
Q113  1   0.2442  0.1199  0.5595  11.00000  0.05    0.30
Q114  1   0.3618  0.0071  0.4673  11.00000  0.05    0.30
Q115  1   0.3541  0.1315  0.5898  11.00000  0.05    0.30
Q116  1   0.4384 -0.0006  0.7366  11.00000  0.05    0.30
Q117  1   0.3534  0.0943  0.3386  11.00000  0.05    0.30
Q118  1   0.4769  0.9736  0.6061  11.00000  0.05    0.30
Q119  1   0.3434 -0.0026  0.5135  11.00000  0.05    0.30
Q120  1   0.4863  0.7448  0.5984  11.00000  0.05    0.30
Q121  1   0.3469  0.0766  0.3615  11.00000  0.05    0.30
Q122  1   0.3837  0.0207  0.5330  11.00000  0.05    0.30
Q123  1   0.3839  0.9824  0.3495  11.00000  0.05    0.29
Q124  1   0.3442  0.4083  0.4799  11.00000  0.05    0.29
Q125  1   0.3437  0.0427  0.6022  11.00000  0.05    0.29
Q126  1   0.3331 -0.0839  0.5487  11.00000  0.05    0.29
Q127  1   0.5080  0.6943  0.6322  11.00000  0.05    0.29
Q128  1   0.3494  0.4395  0.6690  11.00000  0.05    0.29
Q129  1   0.3452 -0.0367  0.4741  11.00000  0.05    0.29
Q130  1   0.2981  0.0041  0.5210  11.00000  0.05    0.29
Q131  1   0.3630  0.0281  0.3602  11.00000  0.05    0.29
Q132  1   0.3374  0.0725  0.4269  11.00000  0.05    0.29
Q133  1   0.5161  0.5816  0.5939  11.00000  0.05    0.29
Q134  1   0.3259  0.5547  0.5292  11.00000  0.05    0.29
Q135  1   0.3547  0.0783  0.6105  11.00000  0.05    0.28
Q136  1   0.2551  0.7978  0.5467  11.00000  0.05    0.28
Q137  1   0.3631  0.0565  0.4259  11.00000  0.05    0.28
Q138  1   0.4894  0.4438  0.7740  11.00000  0.05    0.28
Q139  1   0.3142  0.6045  0.4498  11.00000  0.05    0.28
Q140  1   0.3334  0.4188  0.5207  11.00000  0.05    0.28
Q141  1   0.4017  0.0695  0.5185  11.00000  0.05    0.28
Q142  1   0.5000  0.8959  0.7500  10.50000  0.05    0.28
Q143  1   0.3410  0.0990  0.8397  11.00000  0.05    0.28
Q144  1   0.4523 -0.0073  0.6903  11.00000  0.05    0.28
Q145  1   0.3692  0.0815  0.5721  11.00000  0.05    0.28
Q146  1   0.3363  0.9371  0.4268  11.00000  0.05    0.28
Q147  1   0.4267  0.0411  0.5594  11.00000  0.05    0.28
Q148  1   0.3379  0.4156  0.4389  11.00000  0.05    0.28
Q149  1   0.2933  0.0479  0.7277  11.00000  0.05    0.28
Q150  1   0.3543  0.5212  0.5981  11.00000  0.05    0.28
;
 
# END of CIF

#\#CIF_1.1
 
#  CIF produced by WinGX routine CIF_UPDATE
#  Created on 2019-12-13 at 00:01:46
#  Using CIFtbx version 3.0.4  1 Sep 2006
 
#  Dictionary name : cif_core.dic
#  Dictionary vers : 2.4.3
#  Request file    : c:\wingx\files\archive.reqdat
#  CIF files read  : sc_jz350_7_0m_a project
 
#------------------ SECTION 1. GLOBAL INFORMATION ---------------------------#
 
data_global
 
#------------------ AUDIT DETAILS -------------------------------------------#
 
_audit_creation_date            2019-12-13
_audit_creation_method          'WinGX routine CIF_UPDATE'
_audit_conform_dict_name        cif_core.dic
_audit_conform_dict_version     2.4.3
_audit_conform_dict_location    ftp://ftp.iucr.org/pub/cif_core.dic
_audit_update_record            ?
 
#------------------ AUTHOR DETAILS -------------------------------------------#
 
# Name and address of author for correspondence
 
_publ_contact_author_name       'Zakrzewski, Jakub J�zef'
_publ_contact_author_address
;
Gronostajowa 2, 30-387 Krakow, Poland
;
_publ_contact_author_email       'jakub.zakrzewski@student.uj.edu.pl'
_publ_contact_author_fax         ' '
_publ_contact_author_phone       ' '
 
 
# Insert blank lines between references
 
_publ_section_references
;
Blessing, R. H. (1995) Acta Cryst., A51, 33-38.
 
Blessing, R. H. (1987) Cryst. Rev. 1, 3-58.
 
Blessing, R. H. (1989) J. Appl. Cryst. 22, 396-397.
 
Bruker (2012) APEX2 (Version 2012.10-0), SAINT (version 8.27B), SADABS
(version 2012/1), BrukerAXS Inc, Madison, Wisconsin, USA.
 
ABSCOR: Higashi, T. (1995). ABSCOR. Rigaku Corporation, Tokyo, Japan.
 
CAD-4 Software: Enraf-Nonius (1989). CAD-4 Software (or CAD-4 EXPRESS).
Enraf-Nonius, Delft, The Netherlands.
 
Cambridge Structural Database: Allen, F. R. (2002). Acta Cryst. B58, 380-388.
 
CAMERON: Watkin, D. J., Prout, C. K. & Pearce, L. J. (1996). CAMERON.
Chemical Crystallography Laboratory, Oxford, England.
 
CrysAlis CCD, CrysAlis RED and associated programs: Oxford Diffraction (2006).
Program name(s). Oxford Diffraction Ltd, Abingdon, England.
 
CRYSTALS: Betteridge, P. W., Carruthers, J. R., Cooper, R. I., Prout, K. &
Watkin, D. J. (2003). J. Appl. Cryst. 36, 1487.
 
COLLECT: Nonius (1998). COLLECT. Nonius BV, Delft, The Netherlands.
 
DENZO/SCALEPACK:  Otwinowski, Z. & Minor, W. (1997). Methods in Enzymology,
Vol. 276, Macromolecular Crystallography, Part A, edited by C. W. Carter Jr
& R. M. Sweet, pp. 307-326. New York: Academic Press.
 
DIAMOND: Brandenburg, K.(2006). DIAMOND. Crystal Impact GbR, Bonn, Germany.
 
DIF4 and REDU4: Stoe & Cie (1991). Program name(s). Stoe & Cie, Darmstadt,
Germany.
 
DIFABS: Walker, N. &  Stuart, D. (1983). Acta Cryst., A39, 158 - 166.
 
DIRAX: Duisenberg, A. J. M. (1992). J. Appl. Cryst. 25, 92-96.
 
DIRDIF-2008: Beurskens, P.T., Beurskens, G., de Gelder, R., Garci\'ia-Granda,
S., Gould, R.O. & Smits, J.M.M. (2008) The DIRDIF-2008 program
system, Crystallography Laboratory, Radboud University  Nijmegen,
The Netherlands.
 
EDMA: Palatinus, L., Prathapa, S. J. & van Smaalen, S. (2012) J. Appl. Cryst.
45, 575-580.
 
enCIFer: Allen, F. H., Johnson, O., Shields, G. P., Smith, B. R. & Towler,
M. (2004). J. Appl. Cryst. 37, 335-338.
 
EVALCCD: Duisenberg, A. J. M., Kroon-Batenburg, L. M. J. & Schreurs,
A. M. M. (2003). J. Appl. Cryst. 36, 220-229.
 
JANA2000: Petricek, V. & Dusek, M. (2000). JANA2000. Institute of Physics,
Czech Academy of Sciences, Prague, Czech Republic.
 
MERCURY: Macrae, C. F., Bruno, I. J., Chisholm, J. A., Edgington,
P. R., McCabe, P., Pidcock, E., Rodriguez-Monge, L., Taylor, R.,
van de Streek, J. & Wood, P. A. (2008). J. Appl. Cryst. 41, 466-470.
 
MOGUL: Bruno, I. J., Cole, J. C., Kessler, M., Luo, J., Motherwell,
W. D. S., Purkis, L. H., Smith, B. R., Taylor, R., Cooper, R. I., Harris,
S. E. & Orpen, A. G. (2004). J. Chem. Inf. Comput. Sci. 44, 2133-2144.
 
ORTEPII: Johnson, C. K. (1976). ORTEPII. Report ORNL-5138. Oak Ridge
National Laboratory, Tennessee, USA.
 
ORTEPIII:  Burnett, M. N. & Johnson, C. K. (1996). ORTEPIII.
Report ORNL-6895. Oak Ridge National Laboratory, Tennessee, USA.
 
ORTEP-3: Farrugia, L. J. (2012). J. Appl. Cryst. 45, 849-854.
 
PARST: Nardelli, M. (1995). J. Appl. Cryst. 28, 659.
 
PLATON: Spek, A. L. (2009). Acta. Cryst. D65, 148-155.
 
PROCESS: Rigaku (1996). PROCESS. Rigaku Corporation, Tokyo, Japan.
 
PROCESS-AUTO: Rigaku (1998). PROCESS-AUTO. Rigaku Corporation, Tokyo, Japan.
 
PublCIF: Westrip, S. P. (2010). J. Appl. Cryst. 43, 920-925.
 
SCHAKAL: Keller, E. (1999) University of Freiburg, Germany.
 
SHELX: Sheldrick, G. M. (2008). Acta Cryst. A64, 112-122.
 
SHELXD: Schneider, T. R. & Sheldrick, G. M. (2002) Acta Cryst. D58, 1772-1779.
 
SIR92: Altomare, A., Cascarano, G., Giacovazzo, C., Guagliardi, A., Burla,
M. C., Polidori, G. & Camalli, M. (1994). J. Appl. Cryst. 27, 435.
 
SIR97: Altomare, A., Burla, M. C., Camalli, M., Cascarano, G. L.,
Giacovazzo, C., Guagliardi, A., Moliterni, A. G. G., Polidori, G. &
Spagna, R. (1999). J. Appl. Cryst. 32, 115-119.
 
SIR2002: Burla, M. C., Camalli, M., Carrozzini, B., Cascarano, G. L.,
Giacovazzo, C., Polidori, G. & Spagna, R. (2003). J. Appl. Cryst. 36, 1103.
 
SIR2004: Burla, M. C., Caliandro, R., Camalli, M., Carrozzini, B.,
Cascarano, G. L., De Caro, L., Giacovazzo, C., Polidori, G. & Spagna, R.
(2005). J. Appl. Cryst. 38, 381-388.
 
SIR2008 & IL MILIONE: Burla, M. C., Caliandro, R., Camalli, M., Carrozzini, B.,
Cascarano, G. L., De Caro, L., Giacovazzo, C., Polidori, G., Siliqi, D.,
& Spagna, R. (2007). J. Appl. Cryst. 40, 609-613.
 
SIR2011: Burla, M. C., Caliandro, R., Camalli, M., Carrozzini, B.,
Cascarano, G. L., Giacovazzo, C., Mallamo, M., Mazzone, A., Polidori, G.
& Spagna, R. (2012). J. Appl. Cryst. 45, 357-361.
 
SUPERFLIP: Palatinus, L. & Chapuis, G. (2007) J. Appl. Cryst. 40, 786-790.
 
TEXSAN: Molecular Structure Corporation & Rigaku (2000). TEXSAN. MSC,
The Woodlands, Texas, USA, and Rigaku Corporation, Tokyo, Japan.
 
WinGX: Farrugia, L. J. (2012). J. Appl. Cryst. 45, 849-854.
 
X-AREA, X-RED, X-RED32, X-SHAPE:  Stoe & Cie (2002). Program name(s).
Stoe & Cie GmbH, Darmstadt, Germany.
 
XCAD4: Harms, K. & Wocadlo, S. (1995). XCAD4. University of Marburg, Germany.
 
XSCANS: Siemens (1994). XSCANS. Siemens Analytical X-ray Instruments Inc.,
Madison, Wisconsin, USA.
 
;
 
#------------------  SECTION 2. COMPOUND(S) DETAILS -------------------------#
 
data_shelx
 
_audit_creation_date                    2019-12-13T00:01:46-00:00
_audit_creation_method                  'WinGX routine CIF_UPDATE'
_audit_conform_dict_name                cif_core.dic
_audit_conform_dict_version             2.4.3
_audit_conform_dict_location            ftp://ftp.iucr.org/pub/cif_core.dic
_publ_requested_category                FM
 
#----------------------------------------------------------------------------#
#                   CHEMICAL INFORMATION                                     #
#----------------------------------------------------------------------------#
 
_chemical_formula_moiety                'C40 H32 N8 O8 Yb, C6 Co N6, 6(H2 O)'
_chemical_formula_sum                   'C46 H44 Co N14 O14 Yb'
_chemical_formula_weight                1248.92
 
#----------------------------------------------------------------------------#
#                   UNIT CELL INFORMATION                                    #
#----------------------------------------------------------------------------#
 
_symmetry_cell_setting                  orthorhombic
_symmetry_space_group_name_H-M          'F d d d'
_symmetry_space_group_name_Hall         '-F 2uv 2vw'
_symmetry_Int_Tables_number             70
loop_
    _symmetry_equiv_pos_as_xyz
'x, y, z'
'-x+3/4, -y+3/4, z'
'-x+3/4, y, -z+3/4'
'x, -y+3/4, -z+3/4'
'x, y+1/2, z+1/2'
'-x+3/4, -y+5/4, z+1/2'
'-x+3/4, y+1/2, -z+5/4'
'x, -y+5/4, -z+5/4'
'x+1/2, y, z+1/2'
'-x+5/4, -y+3/4, z+1/2'
'-x+5/4, y, -z+5/4'
'x+1/2, -y+3/4, -z+5/4'
'x+1/2, y+1/2, z'
'-x+5/4, -y+5/4, z'
'-x+5/4, y+1/2, -z+3/4'
'x+1/2, -y+5/4, -z+3/4'
'-x, -y, -z'
'x-3/4, y-3/4, -z'
'x-3/4, -y, z-3/4'
'-x, y-3/4, z-3/4'
'-x, -y+1/2, -z+1/2'
'x-3/4, y-1/4, -z+1/2'
'x-3/4, -y+1/2, z-1/4'
'-x, y-1/4, z-1/4'
'-x+1/2, -y, -z+1/2'
'x-1/4, y-3/4, -z+1/2'
'x-1/4, -y, z-1/4'
'-x+1/2, y-3/4, z-1/4'
'-x+1/2, -y+1/2, -z'
'x-1/4, y-1/4, -z'
'x-1/4, -y+1/2, z-3/4'
'-x+1/2, y-1/4, z-3/4'
 
_cell_length_a                          13.8229(10)
_cell_length_b                          25.6413(19)
_cell_length_c                          28.239(2)
_cell_angle_alpha                       90
_cell_angle_beta                        90
_cell_angle_gamma                       90
_cell_volume                            10008.9(13)
_cell_formula_units_Z                   8
_cell_measurement_temperature           100(2)
_cell_measurement_reflns_used           22298
_cell_measurement_theta_min             2.736
_cell_measurement_theta_max             27.101
_cell_measurement_wavelength            0.71073
 
#----------------------------------------------------------------------------#
#                   CRYSTAL INFORMATION                                      #
#----------------------------------------------------------------------------#
 
_exptl_crystal_description              needle
_exptl_crystal_colour                   colourless
_exptl_crystal_size_max                 0.39
_exptl_crystal_size_mid                 0.08
_exptl_crystal_size_min                 0.07
_exptl_crystal_density_diffrn           1.658
_exptl_crystal_density_method           'not measured'
_exptl_crystal_F_000                    5016
 
#----------------------------------------------------------------------------#
#                   ABSORPTION CORRECTION                                    #
#----------------------------------------------------------------------------#
 
_exptl_absorpt_coefficient_mu           2.27
_exptl_absorpt_correction_type           'multi-scan' 
_exptl_absorpt_correction_T_min          0.6457
_exptl_absorpt_correction_T_max          0.7459
_exptl_absorpt_process_details           'SADABS-2016/2 (Krause, 2015)' 
 
#----------------------------------------------------------------------------#
#                   DATA COLLECTION                                          #
#----------------------------------------------------------------------------#
 
_diffrn_ambient_temperature             100(2)
_diffrn_radiation_wavelength            0.71073
_diffrn_radiation_type                  MoK\a
_diffrn_radiation_probe                 x-ray
_diffrn_radiation_monochromator         graphite
_diffrn_measurement_device_type   	'D8Quest Eco Photon50' 
_diffrn_measurement_method       	 \w 
_diffrn_standards_number                0
_diffrn_standards_interval_time         0
_diffrn_standards_interval_count        0
_diffrn_standards_decay_%               ?
_diffrn_reflns_av_R_equivalents         0.0521
_diffrn_reflns_av_unetI/netI            0.0263
_diffrn_reflns_number                   22298
_diffrn_reflns_limit_h_min              -17
_diffrn_reflns_limit_h_max              17
_diffrn_reflns_limit_k_min              -32
_diffrn_reflns_limit_k_max              32
_diffrn_reflns_limit_l_min              -36
_diffrn_reflns_limit_l_max              36
_diffrn_reflns_theta_min                2.736
_diffrn_reflns_theta_max                27.101
_diffrn_reflns_theta_full               25.242
_diffrn_measured_fraction_theta_full
                                        0.999
_diffrn_measured_fraction_theta_max
                                        0.999
_diffrn_reflns_Laue_measured_fraction_full
                                        0.999
_diffrn_reflns_Laue_measured_fraction_max
                                        0.999
_diffrn_reflns_point_group_measured_fraction_full
                                        0.999
_diffrn_reflns_point_group_measured_fraction_max
                                        0.999
_reflns_Friedel_coverage                0
_reflns_number_total                    2767
_reflns_number_gt                       2403
_reflns_threshold_expression            'I > 2\s(I)'
 
#----------------------------------------------------------------------------#
#                   COMPUTER PROGRAMS USED                                   #
#----------------------------------------------------------------------------#
 
_computing_structure_solution           'SHELXT 2014/5 (Sheldrick, 2014)'
_computing_structure_refinement         'SHELXL-2018/3 (Sheldrick, 2018)'
_computing_molecular_graphics           'Ortep for Windows (Farrugia, 2012)'
_computing_publication_material
                                   'WinGX publication routines (Farrugia, 2012)'
 
#----------------------------------------------------------------------------#
#                   STRUCTURE SOLUTION                                       #
#----------------------------------------------------------------------------#
 
_atom_sites_solution_hydrogens          mixed
 
#----------------------------------------------------------------------------#
#                   REFINEMENT INFORMATION                                   #
#----------------------------------------------------------------------------#
 
_refine_ls_structure_factor_coef        Fsqd
_refine_ls_matrix_type                  full
_refine_ls_weighting_scheme             calc
_refine_ls_weighting_details
             'w=1/[\s^2^(Fo^2^)+(0.0197P)^2^+34.8082P] where P=(Fo^2^+2Fc^2^)/3'
_refine_ls_hydrogen_treatment           mixed
_refine_ls_extinction_method            none
_refine_ls_number_reflns                2767
_refine_ls_number_parameters            192
_refine_ls_number_restraints            35
_refine_ls_number_constraints           0
_refine_ls_R_factor_all                 0.0318
_refine_ls_R_factor_gt                  0.0235
_refine_ls_wR_factor_ref                0.0506
_refine_ls_wR_factor_gt                 0.0484
_refine_ls_goodness_of_fit_ref          1.063
_refine_ls_restrained_S_all             1.086
_refine_ls_shift/su_max                 0
_refine_ls_shift/su_mean                0
_refine_diff_density_max                0.676
_refine_diff_density_min                -0.341
_refine_diff_density_rms                0.079
 
#----------------------------------------------------------------------------#
#                   CONSTRAINTS AND RESTRAINTS                               #
#----------------------------------------------------------------------------#
 
 
#----------------------------------------------------------------------------#
#                   ATOMIC TYPES, COORDINATES AND THERMAL PARAMETERS         #
#----------------------------------------------------------------------------#
 
loop_
    _atom_type_symbol
    _atom_type_description
    _atom_type_scat_dispersion_real
    _atom_type_scat_dispersion_imag
    _atom_type_scat_source
C C 0.0033 0.0016 'International Tables Vol C Tables 4.2.6.8 and 6.1.1.4'
H H 0 0 'International Tables Vol C Tables 4.2.6.8 and 6.1.1.4'
Co Co 0.3494 0.9721 'International Tables Vol C Tables 4.2.6.8 and 6.1.1.4'
N N 0.0061 0.0033 'International Tables Vol C Tables 4.2.6.8 and 6.1.1.4'
O O 0.0106 0.006 'International Tables Vol C Tables 4.2.6.8 and 6.1.1.4'
Yb Yb -0.385 5.5486 'International Tables Vol C Tables 4.2.6.8 and 6.1.1.4'
 
loop_
    _atom_site_label
    _atom_site_type_symbol
    _atom_site_fract_x
    _atom_site_fract_y
    _atom_site_fract_z
    _atom_site_U_iso_or_equiv
    _atom_site_adp_type
    _atom_site_occupancy
    _atom_site_site_symmetry_order
    _atom_site_calc_flag
    _atom_site_refinement_flags_posn
    _atom_site_refinement_flags_adp
    _atom_site_refinement_flags_occupancy
    _atom_site_disorder_assembly
    _atom_site_disorder_group
Yb1 Yb 0.125 0.625 0.625 0.01138(6) Uani 1 4 d S T P . .
Co1 Co 0.625 0.625 0.625 0.03304(19) Uani 1 4 d S T P . .
O2 O 0.24144(12) 0.68085(7) 0.64711(6) 0.0170(4) Uani 1 1 d . . . . .
O1 O 0.07140(12) 0.66918(6) 0.69397(6) 0.0165(4) Uani 1 1 d . . . . .
N3 N 0.06255(15) 0.72082(8) 0.69260(7) 0.0177(4) Uani 1 1 d . . . . .
N4 N 0.27604(15) 0.69165(8) 0.68986(7) 0.0172(4) Uani 1 1 d . . . . .
C12 C 0.35932(17) 0.66865(10) 0.70376(9) 0.0209(5) Uani 1 1 d . . . . .
H12 H 0.386479 0.64142 0.685221 0.025 Uiso 1 1 calc R U . . .
C8 C 0.23210(18) 0.72816(10) 0.71739(9) 0.0205(5) Uani 1 1 d . . . . .
C7 C 0.14026(18) 0.75198(10) 0.70181(9) 0.0211(5) Uani 1 1 d . . . . .
C9 C 0.2768(2) 0.74477(11) 0.75836(10) 0.0276(6) Uani 1 1 d . . . . .
H9 H 0.247194 0.77096 0.777248 0.033 Uiso 1 1 calc R U . . .
C3 C -0.02578(19) 0.74156(11) 0.68284(9) 0.0226(6) Uani 1 1 d . . . . .
H3 H -0.079022 0.719209 0.676463 0.027 Uiso 1 1 calc R U . . .
O2S O 0.47816(18) 0.57126(11) 0.37674(10) 0.0552(6) Uani 1 1 d D . . . .
C4 C -0.0383(2) 0.79486(11) 0.68218(10) 0.0304(7) Uani 1 1 d . . . . .
H4 H -0.1002 0.80915 0.675383 0.037 Uiso 1 1 calc R U . . .
C6 C 0.1289(2) 0.80560(10) 0.70090(11) 0.0326(6) Uani 1 1 d . . . . .
H6 H 0.182978 0.827535 0.706798 0.039 Uiso 1 1 calc R U . . .
C1 C 0.625 0.625 0.55788(14) 0.0423(11) Uani 1 2 d S TU P . .
C11 C 0.40526(19) 0.68457(11) 0.74489(9) 0.0257(6) Uani 1 1 d . . . . .
H11 H 0.464425 0.668809 0.754286 0.031 Uiso 1 1 calc R U . . .
C10 C 0.3644(2) 0.72352(12) 0.77215(9) 0.0301(6) Uani 1 1 d . . . . .
H10 H 0.396055 0.735551 0.799952 0.036 Uiso 1 1 calc R U . . .
N2 N 0.47720(19) 0.71266(13) 0.61947(11) 0.0525(9) Uani 1 1 d . U . . .
C5 C 0.0390(2) 0.82766(12) 0.69142(12) 0.0375(7) Uani 1 1 d . . . . .
H5 H 0.030893 0.864445 0.691275 0.045 Uiso 1 1 calc R U . . .
C2 C 0.5309(2) 0.67858(14) 0.62246(11) 0.0389(8) Uani 1 1 d . U . . .
N1 N 0.625 0.625 0.51724(12) 0.0622(14) Uani 1 2 d S TU P . .
O1S O 0.6070(6) 0.6348(5) 0.41960(15) 0.060(3) Uani 0.5 1 d D . P A -1
H1SB H 0.648(4) 0.656(3) 0.4067(18) 0.072 Uiso 0.5 1 d D U P B -1
H1SA H 0.625 0.625 0.4480(8) 0.072 Uiso 1 2 d DS U P . .
H2SB H 0.498(3) 0.5394(9) 0.376(2) 0.072 Uiso 0.75 1 d D U P . .
H2SC H 0.4193(15) 0.5770(16) 0.383(2) 0.072 Uiso 0.75 1 d D U P . .
H2SA H 0.519(3) 0.5937(17) 0.389(3) 0.072 Uiso 0.5 1 d D U P . .
 
loop_
    _atom_site_aniso_label
    _atom_site_aniso_U_11
    _atom_site_aniso_U_22
    _atom_site_aniso_U_33
    _atom_site_aniso_U_23
    _atom_site_aniso_U_13
    _atom_site_aniso_U_12
Yb1 0.01145(10) 0.01355(10) 0.00915(9) 0 0 0
Co1 0.0144(3) 0.0721(6) 0.0127(3) 0 0 0
O2 0.0167(9) 0.0234(9) 0.0108(8) -0.0021(7) -0.0001(7) -0.0038(7)
O1 0.0184(9) 0.0167(8) 0.0145(8) 0.0004(7) 0.0020(7) 0.0008(7)
N3 0.0184(10) 0.0199(10) 0.0147(10) -0.0019(8) 0.0000(8) 0.0010(9)
N4 0.0158(10) 0.0220(10) 0.0138(10) -0.0011(8) 0.0013(8) -0.0031(9)
C12 0.0139(13) 0.0266(13) 0.0222(12) 0.0031(10) 0.0039(10) 0.0017(10)
C8 0.0161(12) 0.0241(13) 0.0214(13) -0.0027(10) -0.0016(10) -0.0025(10)
C7 0.0201(14) 0.0233(12) 0.0201(12) -0.0037(10) -0.0014(10) 0.0002(10)
C9 0.0244(14) 0.0362(16) 0.0223(14) -0.0111(12) -0.0002(12) -0.0019(12)
C3 0.0190(13) 0.0298(14) 0.0190(13) -0.0057(11) -0.0055(10) 0.0039(11)
O2S 0.0409(13) 0.0812(19) 0.0436(14) 0.0022(16) 0.0040(14) -0.0019(13)
C4 0.0286(15) 0.0322(15) 0.0305(15) -0.0070(12) -0.0066(12) 0.0134(13)
C6 0.0296(14) 0.0248(13) 0.0434(16) -0.0063(12) -0.0043(15) -0.0026(14)
C1 0.040(2) 0.064(3) 0.0236(19) 0 0 -0.035(2)
C11 0.0157(12) 0.0387(16) 0.0227(13) 0.0069(12) 0.0001(10) 0.0024(11)
C10 0.0227(15) 0.0484(17) 0.0193(12) -0.0029(12) -0.0031(12) -0.0038(14)
N2 0.0207(12) 0.084(2) 0.0525(18) 0.0480(17) -0.0021(13) 0.0009(14)
C5 0.0408(18) 0.0227(14) 0.0490(19) -0.0060(13) -0.0081(16) 0.0090(13)
C2 0.0180(12) 0.075(2) 0.0242(14) 0.0253(16) 0.0006(13) -0.0056(14)
N1 0.087(3) 0.082(3) 0.0167(17) 0 0 -0.067(3)
O1S 0.050(6) 0.106(9) 0.0246(19) 0.018(3) -0.005(2) -0.002(4)
 
 
#----------------------------------------------------------------------------#
#                   MOLECULAR GEOMETRY                                       #
#----------------------------------------------------------------------------#
 
_geom_special_details
;
 All esds (except the esd in the dihedral angle between two l.s. planes)
 are estimated using the full covariance matrix.  The cell esds are taken
 into account individually in the estimation of esds in distances, angles
 and torsion angles; correlations between esds in cell parameters are only
 used when they are defined by crystal symmetry.  An approximate (isotropic)
 treatment of cell esds is used for estimating esds involving l.s. planes.
;
loop_
    _geom_bond_atom_site_label_1
    _geom_bond_atom_site_label_2
    _geom_bond_distance
    _geom_bond_site_symmetry_2
    _geom_bond_publ_flag
Yb1 O2 2.2431(16) . ?
Yb1 O2 2.2431(16) 14_455 ?
Yb1 O2 2.2431(16) 11_455 ?
Yb1 O2 2.2431(16) 8 ?
Yb1 O1 2.3717(16) 8 ?
Yb1 O1 2.3717(16) 14_455 ?
Yb1 O1 2.3717(16) 11_455 ?
Yb1 O1 2.3718(16) . ?
Co1 C2 1.894(3) 11 ?
Co1 C2 1.894(3) 8 ?
Co1 C2 1.894(3) 14 ?
Co1 C2 1.894(3) . ?
Co1 C1 1.895(4) . ?
Co1 C1 1.895(4) 11 ?
O2 N4 1.328(2) . ?
O1 N3 1.330(3) . ?
N3 C3 1.360(3) . ?
N3 C7 1.364(3) . ?
N4 C12 1.352(3) . ?
N4 C8 1.360(3) . ?
C12 C11 1.385(4) . ?
C12 H12 0.95 . ?
C8 C9 1.379(4) . ?
C8 C7 1.476(3) . ?
C7 C6 1.384(4) . ?
C9 C10 1.385(4) . ?
C9 H9 0.95 . ?
C3 C4 1.378(4) . ?
C3 H3 0.95 . ?
O2S H2SB 0.862(17) . ?
O2S H2SC 0.843(18) . ?
O2S H2SA 0.878(18) . ?
C4 C5 1.385(4) . ?
C4 H4 0.95 . ?
C6 C5 1.391(4) . ?
C6 H6 0.95 . ?
C1 N1 1.148(5) . ?
C11 C10 1.382(4) . ?
C11 H11 0.95 . ?
C10 H10 0.95 . ?
N2 C2 1.149(4) . ?
C5 H5 0.95 . ?
O1S H1SB 0.87(2) . ?
O1S H1SA 0.878(19) . ?
 
loop_
    _geom_angle_atom_site_label_1
    _geom_angle_atom_site_label_2
    _geom_angle_atom_site_label_3
    _geom_angle
    _geom_angle_site_symmetry_1
    _geom_angle_site_symmetry_3
    _geom_angle_publ_flag
O2 Yb1 O2 147.67(8) . 14_455 ?
O2 Yb1 O2 100.65(9) . 11_455 ?
O2 Yb1 O2 88.29(9) 14_455 11_455 ?
O2 Yb1 O2 88.29(9) . 8 ?
O2 Yb1 O2 100.65(9) 14_455 8 ?
O2 Yb1 O2 147.68(8) 11_455 8 ?
O2 Yb1 O1 139.26(6) . 8 ?
O2 Yb1 O1 72.51(6) 14_455 8 ?
O2 Yb1 O1 81.50(6) 11_455 8 ?
O2 Yb1 O1 71.98(6) 8 8 ?
O2 Yb1 O1 81.50(6) . 14_455 ?
O2 Yb1 O1 71.98(6) 14_455 14_455 ?
O2 Yb1 O1 139.26(6) 11_455 14_455 ?
O2 Yb1 O1 72.51(6) 8 14_455 ?
O1 Yb1 O1 122.93(8) 8 14_455 ?
O2 Yb1 O1 72.51(6) . 11_455 ?
O2 Yb1 O1 139.26(6) 14_455 11_455 ?
O2 Yb1 O1 71.98(6) 11_455 11_455 ?
O2 Yb1 O1 81.50(6) 8 11_455 ?
O1 Yb1 O1 69.60(8) 8 11_455 ?
O1 Yb1 O1 143.60(8) 14_455 11_455 ?
O2 Yb1 O1 71.98(6) . . ?
O2 Yb1 O1 81.50(6) 14_455 . ?
O2 Yb1 O1 72.51(6) 11_455 . ?
O2 Yb1 O1 139.26(6) 8 . ?
O1 Yb1 O1 143.60(8) 8 . ?
O1 Yb1 O1 69.60(8) 14_455 . ?
O1 Yb1 O1 122.93(8) 11_455 . ?
C2 Co1 C2 175.65(19) 11 8 ?
C2 Co1 C2 93.18(19) 11 14 ?
C2 Co1 C2 86.99(19) 8 14 ?
C2 Co1 C2 86.99(19) 11 . ?
C2 Co1 C2 93.18(19) 8 . ?
C2 Co1 C2 175.65(19) 14 . ?
C2 Co1 C1 92.18(10) 11 . ?
C2 Co1 C1 92.18(10) 8 . ?
C2 Co1 C1 87.82(10) 14 . ?
C2 Co1 C1 87.83(10) . . ?
C2 Co1 C1 87.82(10) 11 11 ?
C2 Co1 C1 87.82(10) 8 11 ?
C2 Co1 C1 92.18(10) 14 11 ?
C2 Co1 C1 92.17(10) . 11 ?
C1 Co1 C1 180 . 11 ?
N4 O2 Yb1 130.15(13) . . ?
N3 O1 Yb1 118.70(13) . . ?
O1 N3 C3 118.5(2) . . ?
O1 N3 C7 120.3(2) . . ?
C3 N3 C7 121.1(2) . . ?
O2 N4 C12 118.7(2) . . ?
O2 N4 C8 120.2(2) . . ?
C12 N4 C8 121.0(2) . . ?
N4 C12 C11 120.3(2) . . ?
N4 C12 H12 119.8 . . ?
C11 C12 H12 119.8 . . ?
N4 C8 C9 119.5(2) . . ?
N4 C8 C7 119.9(2) . . ?
C9 C8 C7 120.5(2) . . ?
N3 C7 C6 119.3(2) . . ?
N3 C7 C8 119.5(2) . . ?
C6 C7 C8 120.9(2) . . ?
C8 C9 C10 120.4(3) . . ?
C8 C9 H9 119.8 . . ?
C10 C9 H9 119.8 . . ?
N3 C3 C4 120.2(3) . . ?
N3 C3 H3 119.9 . . ?
C4 C3 H3 119.9 . . ?
H2SB O2S H2SC 118(3) . . ?
H2SB O2S H2SA 115(3) . . ?
H2SC O2S H2SA 115(3) . . ?
C3 C4 C5 120.2(3) . . ?
C3 C4 H4 119.9 . . ?
C5 C4 H4 119.9 . . ?
C7 C6 C5 120.6(3) . . ?
C7 C6 H6 119.7 . . ?
C5 C6 H6 119.7 . . ?
N1 C1 Co1 180 . . ?
C10 C11 C12 119.5(2) . . ?
C10 C11 H11 120.2 . . ?
C12 C11 H11 120.2 . . ?
C11 C10 C9 119.0(3) . . ?
C11 C10 H10 120.5 . . ?
C9 C10 H10 120.5 . . ?
C4 C5 C6 118.6(3) . . ?
C4 C5 H5 120.7 . . ?
C6 C5 H5 120.7 . . ?
N2 C2 Co1 176.3(3) . . ?
H1SB O1S H1SA 112(3) . . ?
 
_iucr_refine_instructions_details
;
TITL SC_JZ350_7_0m_a.res in Fddd
    shelx.res
    created by SHELXL-2018/3 at 00:01:36 on 13-Dec-2019
CELL  0.71073  13.8229  25.6413  28.2389   90.000   90.000   90.000
ZERR     8.00   0.0010   0.0019   0.0020    0.000    0.000    0.000
LATT   4
SYMM  3/4 - X, 3/4 - Y,   Z
SYMM  3/4 - X,   Y, 3/4 - Z
SYMM    X, 3/4 - Y, 3/4 - Z
SFAC  C    H    CO   N    O    YB
UNIT  368 352 8 112 112 8
MERG   2
DELU  C1 N1
DELU  C2 N2
ISOR  0.007 C1 C2 N1 N2
DFIX  0.87 O1S H1SA
DFIX  0.87 O1S H1SB
DFIX  1.47 H1SA H1SB
DFIX  0.87 O2S H2SB
DFIX  0.87 O2S H2SC
DFIX  1.47 H2SB H2SC
DFIX  0.87 O2S H2SA
DFIX  1.47 H2SA H2SB
DFIX  1.47 H2SA H2SC
FMAP   2
PLAN   20
SIZE     0.070   0.080   0.390
ACTA
BOND   $H
LIST   4
L.S.  10
TEMP    -173
WGHT    0.019700   34.808197
FVAR       0.08090
YB1   6    0.125000    0.625000    0.625000    10.25000    0.01145    0.01355 =
         0.00915    0.00000    0.00000    0.00000
CO1   3    0.625000    0.625000    0.625000    10.25000    0.01436    0.07211 =
         0.01265    0.00000    0.00000    0.00000
O2    5    0.241444    0.680849    0.647112    11.00000    0.01673    0.02342 =
         0.01077   -0.00214   -0.00012   -0.00376
O1    5    0.071403    0.669185    0.693967    11.00000    0.01836    0.01670 =
         0.01454    0.00039    0.00202    0.00084
N3    4    0.062551    0.720815    0.692596    11.00000    0.01843    0.01990 =
         0.01469   -0.00192    0.00001    0.00104
N4    4    0.276045    0.691654    0.689861    11.00000    0.01584    0.02199 =
         0.01381   -0.00109    0.00127   -0.00311
C12   1    0.359315    0.668649    0.703758    11.00000    0.01395    0.02664 =
         0.02221    0.00313    0.00393    0.00166
AFIX  43
H12   2    0.386479    0.641420    0.685221    11.00000   -1.20000
AFIX   0
C8    1    0.232100    0.728158    0.717390    11.00000    0.01607    0.02408 =
         0.02136   -0.00271   -0.00156   -0.00253
C7    1    0.140257    0.751979    0.701806    11.00000    0.02007    0.02326 =
         0.02008   -0.00374   -0.00144    0.00016
C9    1    0.276762    0.744770    0.758361    11.00000    0.02440    0.03623 =
         0.02228   -0.01108   -0.00024   -0.00191
AFIX  43
H9    2    0.247194    0.770960    0.777248    11.00000   -1.20000
AFIX   0
C3    1   -0.025777    0.741555    0.682844    11.00000    0.01896    0.02976 =
         0.01902   -0.00567   -0.00550    0.00395
AFIX  43
H3    2   -0.079022    0.719209    0.676463    11.00000   -1.20000
AFIX   0
O2S   5    0.478161    0.571261    0.376737    11.00000    0.04091    0.08121 =
         0.04360    0.00225    0.00403   -0.00193
C4    1   -0.038335    0.794856    0.682184    11.00000    0.02859    0.03220 =
         0.03054   -0.00703   -0.00662    0.01339
AFIX  43
H4    2   -0.100200    0.809150    0.675383    11.00000   -1.20000
AFIX   0
C6    1    0.128914    0.805603    0.700896    11.00000    0.02957    0.02479 =
         0.04343   -0.00627   -0.00432   -0.00260
AFIX  43
H6    2    0.182978    0.827535    0.706798    11.00000   -1.20000
AFIX   0
C1    1    0.625000    0.625000    0.557880    10.50000    0.03955    0.06385 =
         0.02361    0.00000    0.00000   -0.03491
C11   1    0.405261    0.684567    0.744891    11.00000    0.01566    0.03871 =
         0.02271    0.00690    0.00010    0.00235
AFIX  43
H11   2    0.464425    0.668809    0.754286    11.00000   -1.20000
AFIX   0
C10   1    0.364436    0.723520    0.772151    11.00000    0.02270    0.04842 =
         0.01931   -0.00291   -0.00310   -0.00378
AFIX  43
H10   2    0.396055    0.735551    0.799952    11.00000   -1.20000
AFIX   0
N2    4    0.477199    0.712659    0.619473    11.00000    0.02068    0.08417 =
         0.05251    0.04804   -0.00211    0.00091
C5    1    0.039044    0.827657    0.691416    11.00000    0.04081    0.02267 =
         0.04897   -0.00597   -0.00809    0.00904
AFIX  43
H5    2    0.030893    0.864445    0.691275    11.00000   -1.20000
AFIX   0
C2    1    0.530856    0.678577    0.622456    11.00000    0.01797    0.07455 =
         0.02422    0.02530    0.00064   -0.00564
N1    4    0.625000    0.625000    0.517238    10.50000    0.08724    0.08247 =
         0.01674    0.00000    0.00000   -0.06679
PART   -1
O1S   5    0.606958    0.634798    0.419595    10.50000    0.04985    0.10625 =
         0.02461    0.01779   -0.00473   -0.00201
H1SB  2    0.648423    0.656157    0.406712    10.50000   -1.20000
PART    0
H1SA  2    0.625000    0.625000    0.448049    10.50000   -1.20000
H2SB  2    0.497823    0.539354    0.376422    10.75000   -1.20000
H2SC  2    0.419318    0.577045    0.382636    10.75000   -1.20000
H2SA  2    0.519033    0.593729    0.388998    10.50000   -1.20000
HKLF    4
 
 
 
 
REM  SC_JZ350_7_0m_a.res in Fddd
REM wR2 = 0.0506, GooF = S = 1.063, Restrained GooF = 1.086 for all data
REM R1 = 0.0235 for 2403 Fo > 4sig(Fo) and 0.0318 for all 2767 data
REM 192 parameters refined using 35 restraints
 
END
 
WGHT      0.0199     34.4550
 
REM Highest difference peak  0.676,  deepest hole -0.341,  1-sigma level  0.079
Q1    1   0.0590  0.6250  0.6250  10.50000  0.05    0.68
Q2    1   0.1398  0.6469  0.6035  11.00000  0.05    0.61
Q3    1   0.1678  0.6666  0.6274  11.00000  0.05    0.45
Q4    1   0.0887  0.6391  0.5951  11.00000  0.05    0.38
Q5    1   0.6011  0.6422  0.5574  11.00000  0.05    0.36
Q6    1   0.2410  0.7136  0.7439  11.00000  0.05    0.35
Q7    1   0.5249  0.7004  0.6295  11.00000  0.05    0.35
Q8    1   0.5966  0.6420  0.5184  11.00000  0.05    0.33
Q9    1   0.1275  0.6604  0.6843  11.00000  0.05    0.30
Q10   1   0.2658  0.7127  0.6378  11.00000  0.05    0.29
Q11   1   0.5793  0.6325  0.5108  11.00000  0.05    0.28
Q12   1   0.0939  0.6781  0.6684  11.00000  0.05    0.27
Q13   1   0.5712  0.6500  0.6093  11.00000  0.05    0.27
Q14   1   0.1136  0.6724  0.6752  11.00000  0.05    0.26
Q15   1   0.5772  0.6077  0.6104  11.00000  0.05    0.26
Q16   1   0.1319  0.7779  0.6893  11.00000  0.05    0.25
Q17   1   0.2771  0.7122  0.7764  11.00000  0.05    0.25
Q18   1   0.6382  0.6213  0.5927  11.00000  0.05    0.24
Q19   1   0.2561  0.6460  0.6395  11.00000  0.05    0.24
Q20   1   0.4655  0.7390  0.5869  11.00000  0.05    0.24
;
 
# END of CIF

#\#CIF_1.1
 
#  CIF produced by WinGX routine CIF_UPDATE
#  Created on 2019-12-19 at 19:06:53
#  Using CIFtbx version 3.0.4  1 Sep 2006
 
#  Dictionary name : cif_core.dic
#  Dictionary vers : 2.4.3
#  Request file    : c:\wingx\files\archive.reqdat
#  CIF files read  : sc_jz415_1_0m_a project
 
#------------------ SECTION 1. GLOBAL INFORMATION ---------------------------#
 
data_global
 
#------------------ AUDIT DETAILS -------------------------------------------#
 
_audit_creation_date            2019-12-19
_audit_creation_method          'WinGX routine CIF_UPDATE'
_audit_conform_dict_name        cif_core.dic
_audit_conform_dict_version     2.4.3
_audit_conform_dict_location    ftp://ftp.iucr.org/pub/cif_core.dic
_audit_update_record            ?
 
#------------------ AUTHOR DETAILS -------------------------------------------#
 
# Name and address of author for correspondence
 
_publ_contact_author_name       'Zakrzewski, Jakub J�zef'
_publ_contact_author_address
;
Gronostajowa 2, 30-387 Krakow, Poland
;
_publ_contact_author_email       'jakub.zakrzewski@student.uj.edu.pl'
_publ_contact_author_fax         ' '
_publ_contact_author_phone       ' '
 
 
# Insert blank lines between references
 
_publ_section_references
;
Blessing, R. H. (1995) Acta Cryst., A51, 33-38.
 
Blessing, R. H. (1987) Cryst. Rev. 1, 3-58.
 
Blessing, R. H. (1989) J. Appl. Cryst. 22, 396-397.
 
Bruker (2012) APEX2 (Version 2012.10-0), SAINT (version 8.27B), SADABS
(version 2012/1), BrukerAXS Inc, Madison, Wisconsin, USA.
 
ABSCOR: Higashi, T. (1995). ABSCOR. Rigaku Corporation, Tokyo, Japan.
 
CAD-4 Software: Enraf-Nonius (1989). CAD-4 Software (or CAD-4 EXPRESS).
Enraf-Nonius, Delft, The Netherlands.
 
Cambridge Structural Database: Allen, F. R. (2002). Acta Cryst. B58, 380-388.
 
CAMERON: Watkin, D. J., Prout, C. K. & Pearce, L. J. (1996). CAMERON.
Chemical Crystallography Laboratory, Oxford, England.
 
CrysAlis CCD, CrysAlis RED and associated programs: Oxford Diffraction (2006).
Program name(s). Oxford Diffraction Ltd, Abingdon, England.
 
CRYSTALS: Betteridge, P. W., Carruthers, J. R., Cooper, R. I., Prout, K. &
Watkin, D. J. (2003). J. Appl. Cryst. 36, 1487.
 
COLLECT: Nonius (1998). COLLECT. Nonius BV, Delft, The Netherlands.
 
DENZO/SCALEPACK:  Otwinowski, Z. & Minor, W. (1997). Methods in Enzymology,
Vol. 276, Macromolecular Crystallography, Part A, edited by C. W. Carter Jr
& R. M. Sweet, pp. 307-326. New York: Academic Press.
 
DIAMOND: Brandenburg, K.(2006). DIAMOND. Crystal Impact GbR, Bonn, Germany.
 
DIF4 and REDU4: Stoe & Cie (1991). Program name(s). Stoe & Cie, Darmstadt,
Germany.
 
DIFABS: Walker, N. &  Stuart, D. (1983). Acta Cryst., A39, 158 - 166.
 
DIRAX: Duisenberg, A. J. M. (1992). J. Appl. Cryst. 25, 92-96.
 
DIRDIF-2008: Beurskens, P.T., Beurskens, G., de Gelder, R., Garci\'ia-Granda,
S., Gould, R.O. & Smits, J.M.M. (2008) The DIRDIF-2008 program
system, Crystallography Laboratory, Radboud University  Nijmegen,
The Netherlands.
 
EDMA: Palatinus, L., Prathapa, S. J. & van Smaalen, S. (2012) J. Appl. Cryst.
45, 575-580.
 
enCIFer: Allen, F. H., Johnson, O., Shields, G. P., Smith, B. R. & Towler,
M. (2004). J. Appl. Cryst. 37, 335-338.
 
EVALCCD: Duisenberg, A. J. M., Kroon-Batenburg, L. M. J. & Schreurs,
A. M. M. (2003). J. Appl. Cryst. 36, 220-229.
 
JANA2000: Petricek, V. & Dusek, M. (2000). JANA2000. Institute of Physics,
Czech Academy of Sciences, Prague, Czech Republic.
 
MERCURY: Macrae, C. F., Bruno, I. J., Chisholm, J. A., Edgington,
P. R., McCabe, P., Pidcock, E., Rodriguez-Monge, L., Taylor, R.,
van de Streek, J. & Wood, P. A. (2008). J. Appl. Cryst. 41, 466-470.
 
MOGUL: Bruno, I. J., Cole, J. C., Kessler, M., Luo, J., Motherwell,
W. D. S., Purkis, L. H., Smith, B. R., Taylor, R., Cooper, R. I., Harris,
S. E. & Orpen, A. G. (2004). J. Chem. Inf. Comput. Sci. 44, 2133-2144.
 
ORTEPII: Johnson, C. K. (1976). ORTEPII. Report ORNL-5138. Oak Ridge
National Laboratory, Tennessee, USA.
 
ORTEPIII:  Burnett, M. N. & Johnson, C. K. (1996). ORTEPIII.
Report ORNL-6895. Oak Ridge National Laboratory, Tennessee, USA.
 
ORTEP-3: Farrugia, L. J. (2012). J. Appl. Cryst. 45, 849-854.
 
PARST: Nardelli, M. (1995). J. Appl. Cryst. 28, 659.
 
PLATON: Spek, A. L. (2009). Acta. Cryst. D65, 148-155.
 
PROCESS: Rigaku (1996). PROCESS. Rigaku Corporation, Tokyo, Japan.
 
PROCESS-AUTO: Rigaku (1998). PROCESS-AUTO. Rigaku Corporation, Tokyo, Japan.
 
PublCIF: Westrip, S. P. (2010). J. Appl. Cryst. 43, 920-925.
 
SCHAKAL: Keller, E. (1999) University of Freiburg, Germany.
 
SHELX: Sheldrick, G. M. (2008). Acta Cryst. A64, 112-122.
 
SHELXD: Schneider, T. R. & Sheldrick, G. M. (2002) Acta Cryst. D58, 1772-1779.
 
SIR92: Altomare, A., Cascarano, G., Giacovazzo, C., Guagliardi, A., Burla,
M. C., Polidori, G. & Camalli, M. (1994). J. Appl. Cryst. 27, 435.
 
SIR97: Altomare, A., Burla, M. C., Camalli, M., Cascarano, G. L.,
Giacovazzo, C., Guagliardi, A., Moliterni, A. G. G., Polidori, G. &
Spagna, R. (1999). J. Appl. Cryst. 32, 115-119.
 
SIR2002: Burla, M. C., Camalli, M., Carrozzini, B., Cascarano, G. L.,
Giacovazzo, C., Polidori, G. & Spagna, R. (2003). J. Appl. Cryst. 36, 1103.
 
SIR2004: Burla, M. C., Caliandro, R., Camalli, M., Carrozzini, B.,
Cascarano, G. L., De Caro, L., Giacovazzo, C., Polidori, G. & Spagna, R.
(2005). J. Appl. Cryst. 38, 381-388.
 
SIR2008 & IL MILIONE: Burla, M. C., Caliandro, R., Camalli, M., Carrozzini, B.,
Cascarano, G. L., De Caro, L., Giacovazzo, C., Polidori, G., Siliqi, D.,
& Spagna, R. (2007). J. Appl. Cryst. 40, 609-613.
 
SIR2011: Burla, M. C., Caliandro, R., Camalli, M., Carrozzini, B.,
Cascarano, G. L., Giacovazzo, C., Mallamo, M., Mazzone, A., Polidori, G.
& Spagna, R. (2012). J. Appl. Cryst. 45, 357-361.
 
SUPERFLIP: Palatinus, L. & Chapuis, G. (2007) J. Appl. Cryst. 40, 786-790.
 
TEXSAN: Molecular Structure Corporation & Rigaku (2000). TEXSAN. MSC,
The Woodlands, Texas, USA, and Rigaku Corporation, Tokyo, Japan.
 
WinGX: Farrugia, L. J. (2012). J. Appl. Cryst. 45, 849-854.
 
X-AREA, X-RED, X-RED32, X-SHAPE:  Stoe & Cie (2002). Program name(s).
Stoe & Cie GmbH, Darmstadt, Germany.
 
XCAD4: Harms, K. & Wocadlo, S. (1995). XCAD4. University of Marburg, Germany.
 
XSCANS: Siemens (1994). XSCANS. Siemens Analytical X-ray Instruments Inc.,
Madison, Wisconsin, USA.
 
;
 
#------------------  SECTION 2. COMPOUND(S) DETAILS -------------------------#
 
data_shelx
 
_audit_creation_date                    2019-12-19T19:06:53-00:00
_audit_creation_method                  'WinGX routine CIF_UPDATE'
_audit_conform_dict_name                cif_core.dic
_audit_conform_dict_version             2.4.3
_audit_conform_dict_location            ftp://ftp.iucr.org/pub/cif_core.dic
_publ_requested_category                FM
 
#----------------------------------------------------------------------------#
#                   CHEMICAL INFORMATION                                     #
#----------------------------------------------------------------------------#
 
_chemical_formula_moiety                'C40 H32 N8 O8 Yb, C6 Ir N6, 6(H2 O)'
_chemical_formula_sum                   'C46 H44 Ir N14 O14 Yb'
_chemical_formula_weight                1382.19
 
#----------------------------------------------------------------------------#
#                   UNIT CELL INFORMATION                                    #
#----------------------------------------------------------------------------#
 
_symmetry_cell_setting                  orthorhombic
_symmetry_space_group_name_H-M          'F d d d'
_symmetry_space_group_name_Hall         '-F 2uv 2vw'
_symmetry_Int_Tables_number             70
loop_
    _symmetry_equiv_pos_as_xyz
'x, y, z'
'-x+3/4, -y+3/4, z'
'-x+3/4, y, -z+3/4'
'x, -y+3/4, -z+3/4'
'x, y+1/2, z+1/2'
'-x+3/4, -y+5/4, z+1/2'
'-x+3/4, y+1/2, -z+5/4'
'x, -y+5/4, -z+5/4'
'x+1/2, y, z+1/2'
'-x+5/4, -y+3/4, z+1/2'
'-x+5/4, y, -z+5/4'
'x+1/2, -y+3/4, -z+5/4'
'x+1/2, y+1/2, z'
'-x+5/4, -y+5/4, z'
'-x+5/4, y+1/2, -z+3/4'
'x+1/2, -y+5/4, -z+3/4'
'-x, -y, -z'
'x-3/4, y-3/4, -z'
'x-3/4, -y, z-3/4'
'-x, y-3/4, z-3/4'
'-x, -y+1/2, -z+1/2'
'x-3/4, y-1/4, -z+1/2'
'x-3/4, -y+1/2, z-1/4'
'-x, y-1/4, z-1/4'
'-x+1/2, -y, -z+1/2'
'x-1/4, y-3/4, -z+1/2'
'x-1/4, -y, z-1/4'
'-x+1/2, y-3/4, z-1/4'
'-x+1/2, -y+1/2, -z'
'x-1/4, y-1/4, -z'
'x-1/4, -y+1/2, z-3/4'
'-x+1/2, y-1/4, z-3/4'
 
_cell_length_a                          13.8789(14)
_cell_length_b                          25.716(3)
_cell_length_c                          28.221(3)
_cell_angle_alpha                       90
_cell_angle_beta                        90
_cell_angle_gamma                       90
_cell_volume                            10072.2(17)
_cell_formula_units_Z                   8
_cell_measurement_temperature           100(2)
_cell_measurement_reflns_used           14734
_cell_measurement_theta_min             2.733
_cell_measurement_theta_max             27.101
_cell_measurement_wavelength            0.71073
 
#----------------------------------------------------------------------------#
#                   CRYSTAL INFORMATION                                      #
#----------------------------------------------------------------------------#
 
_exptl_crystal_description              needle
_exptl_crystal_colour                   colourless
_exptl_crystal_size_max                 0.43
_exptl_crystal_size_mid                 0.05
_exptl_crystal_size_min                 0.05
_exptl_crystal_density_diffrn           1.823
_exptl_crystal_density_method           'not measured'
_exptl_crystal_F_000                    5416
 
#----------------------------------------------------------------------------#
#                   ABSORPTION CORRECTION                                    #
#----------------------------------------------------------------------------#
 
_exptl_absorpt_coefficient_mu           4.566
_exptl_absorpt_correction_type           'multi-scan' 
_exptl_absorpt_correction_T_min          0.5668
_exptl_absorpt_correction_T_max          0.7456
_exptl_absorpt_process_details           'SADABS-2016/2 (Krause, 2015)'
 
#----------------------------------------------------------------------------#
#                   DATA COLLECTION                                          #
#----------------------------------------------------------------------------#
 
_diffrn_ambient_temperature             100(2)
_diffrn_radiation_wavelength            0.71073
_diffrn_radiation_type                  MoK\a
_diffrn_radiation_probe                 x-ray
_diffrn_radiation_monochromator         graphite
_diffrn_measurement_device_type   	'D8Quest Eco Photon50' 
_diffrn_measurement_method       	 \w 
_diffrn_standards_number                0
_diffrn_standards_interval_time         0
_diffrn_standards_interval_count        0
_diffrn_standards_decay_%               0
_diffrn_reflns_av_R_equivalents         0.0402
_diffrn_reflns_av_unetI/netI            0.0273
_diffrn_reflns_number                   14734
_diffrn_reflns_limit_h_min              -17
_diffrn_reflns_limit_h_max              17
_diffrn_reflns_limit_k_min              -32
_diffrn_reflns_limit_k_max              32
_diffrn_reflns_limit_l_min              -36
_diffrn_reflns_limit_l_max              25
_diffrn_reflns_theta_min                2.733
_diffrn_reflns_theta_max                27.101
_diffrn_reflns_theta_full               25.242
_diffrn_measured_fraction_theta_full
                                        0.999
_diffrn_measured_fraction_theta_max
                                        0.998
_diffrn_reflns_Laue_measured_fraction_full
                                        0.999
_diffrn_reflns_Laue_measured_fraction_max
                                        0.998
_diffrn_reflns_point_group_measured_fraction_full
                                        0.999
_diffrn_reflns_point_group_measured_fraction_max
                                        0.998
_reflns_Friedel_coverage                0
_reflns_number_total                    2789
_reflns_number_gt                       2209
_reflns_threshold_expression            'I > 2\s(I)'
 
#----------------------------------------------------------------------------#
#                   COMPUTER PROGRAMS USED                                   #
#----------------------------------------------------------------------------#
 
_computing_structure_solution           'SHELXT 2014/5 (Sheldrick, 2014)'
_computing_structure_refinement         'SHELXL-2018/3 (Sheldrick, 2018)'
_computing_molecular_graphics           'Ortep for Windows (Farrugia, 2012)'
_computing_publication_material
                                   'WinGX publication routines (Farrugia, 2012)'
 
#----------------------------------------------------------------------------#
#                   STRUCTURE SOLUTION                                       #
#----------------------------------------------------------------------------#
 
_atom_sites_solution_hydrogens          mixed
 
#----------------------------------------------------------------------------#
#                   REFINEMENT INFORMATION                                   #
#----------------------------------------------------------------------------#
 
_refine_ls_structure_factor_coef        Fsqd
_refine_ls_matrix_type                  full
_refine_ls_weighting_scheme             calc
_refine_ls_weighting_details
                        'w=1/[\s^2^(Fo^2^)+1049.5306P] where P=(Fo^2^+2Fc^2^)/3'
_refine_ls_hydrogen_treatment           mixed
_refine_ls_extinction_method            none
_refine_ls_number_reflns                2789
_refine_ls_number_parameters            192
_refine_ls_number_restraints            39
_refine_ls_number_constraints           0
_refine_ls_R_factor_all                 0.0862
_refine_ls_R_factor_gt                  0.0703
_refine_ls_wR_factor_ref                0.1303
_refine_ls_wR_factor_gt                 0.1238
_refine_ls_goodness_of_fit_ref          1.134
_refine_ls_restrained_S_all             1.295
_refine_ls_shift/su_max                 0
_refine_ls_shift/su_mean                0
_refine_diff_density_max                6.2
_refine_diff_density_min                -6.619
_refine_diff_density_rms                0.228
 
#----------------------------------------------------------------------------#
#                   CONSTRAINTS AND RESTRAINTS                               #
#----------------------------------------------------------------------------#
 
 
#----------------------------------------------------------------------------#
#                   ATOMIC TYPES, COORDINATES AND THERMAL PARAMETERS         #
#----------------------------------------------------------------------------#
 
loop_
    _atom_type_symbol
    _atom_type_description
    _atom_type_scat_dispersion_real
    _atom_type_scat_dispersion_imag
    _atom_type_scat_source
C C 0.0033 0.0016 'International Tables Vol C Tables 4.2.6.8 and 6.1.1.4'
H H 0 0 'International Tables Vol C Tables 4.2.6.8 and 6.1.1.4'
Ir Ir -1.4442 7.9887 'International Tables Vol C Tables 4.2.6.8 and 6.1.1.4'
N N 0.0061 0.0033 'International Tables Vol C Tables 4.2.6.8 and 6.1.1.4'
O O 0.0106 0.006 'International Tables Vol C Tables 4.2.6.8 and 6.1.1.4'
Yb Yb -0.385 5.5486 'International Tables Vol C Tables 4.2.6.8 and 6.1.1.4'
 
loop_
    _atom_site_label
    _atom_site_type_symbol
    _atom_site_fract_x
    _atom_site_fract_y
    _atom_site_fract_z
    _atom_site_U_iso_or_equiv
    _atom_site_adp_type
    _atom_site_occupancy
    _atom_site_site_symmetry_order
    _atom_site_calc_flag
    _atom_site_refinement_flags_posn
    _atom_site_refinement_flags_adp
    _atom_site_refinement_flags_occupancy
    _atom_site_disorder_assembly
    _atom_site_disorder_group
Yb1 Yb 0.125 0.625 0.625 0.01340(17) Uani 1 4 d S T P . .
Ir1 Ir 0.625 0.625 0.625 0.0686(4) Uani 1 4 d S TU P . .
O2 O 0.2409(4) 0.6807(2) 0.64741(19) 0.0183(12) Uani 1 1 d . . . . .
O1 O 0.0712(4) 0.6691(2) 0.69391(19) 0.0151(11) Uani 1 1 d . . . . .
N3 N 0.0631(5) 0.7203(3) 0.6923(2) 0.0166(14) Uani 1 1 d . . . . .
N4 N 0.2757(5) 0.6909(3) 0.6900(2) 0.0162(14) Uani 1 1 d . . . . .
C12 C 0.3574(5) 0.6677(4) 0.7040(3) 0.0210(18) Uani 1 1 d . . . . .
H12 H 0.384013 0.640418 0.685444 0.025 Uiso 1 1 calc R U . . .
C8 C 0.2317(6) 0.7271(3) 0.7177(3) 0.0223(18) Uani 1 1 d . . . . .
C7 C 0.1410(6) 0.7508(3) 0.7018(3) 0.0236(19) Uani 1 1 d . . . . .
C9 C 0.2759(7) 0.7431(4) 0.7589(4) 0.032(2) Uani 1 1 d . . . . .
H9 H 0.246403 0.769037 0.777915 0.039 Uiso 1 1 calc R U . . .
C3 C -0.0240(6) 0.7414(4) 0.6822(3) 0.0233(19) Uani 1 1 d . . . . .
H3 H -0.077077 0.719319 0.675345 0.028 Uiso 1 1 calc R U . . .
O2S O 0.4785(7) 0.5720(6) 0.3770(4) 0.087(4) Uani 1 1 d D . . . .
C4 C -0.0361(8) 0.7943(4) 0.6817(4) 0.034(2) Uani 1 1 d . . . . .
H4 H -0.097545 0.808749 0.674724 0.041 Uiso 1 1 calc R U . . .
C6 C 0.1297(9) 0.8047(4) 0.7011(4) 0.039(2) Uani 1 1 d . . . . .
H6 H 0.183517 0.826441 0.707478 0.047 Uiso 1 1 calc R U . . .
C1 C 0.625 0.625 0.5543(8) 0.070(6) Uani 1 2 d S TU P . .
C11 C 0.4030(6) 0.6830(4) 0.7449(3) 0.028(2) Uani 1 1 d . . . . .
H11 H 0.461824 0.667044 0.754051 0.033 Uiso 1 1 calc R U . . .
C10 C 0.3627(7) 0.7218(5) 0.7726(3) 0.037(2) Uani 1 1 d . . . . .
H10 H 0.394257 0.733451 0.800569 0.045 Uiso 1 1 calc R U . . .
N2 N 0.4733(8) 0.7177(5) 0.6208(5) 0.073(3) Uani 1 1 d . U . . .
C5 C 0.0411(8) 0.8268(4) 0.6912(5) 0.045(3) Uani 1 1 d . . . . .
H5 H 0.033329 0.863502 0.691001 0.054 Uiso 1 1 calc R U . . .
C2 C 0.5240(10) 0.6838(6) 0.6219(6) 0.058(3) Uani 1 1 d . U . . .
N1 N 0.625 0.625 0.5126(6) 0.080(5) Uani 1 2 d S TU P . .
O1S O 0.613(3) 0.6407(11) 0.4177(6) 0.083(9) Uani 0.5 1 d D . P A -1
H1SB H 0.664(7) 0.654(12) 0.404(6) 0.1 Uiso 0.5 1 d D U P B -1
H1SA H 0.625 0.625 0.4445(11) 0.1 Uiso 1 2 d DS U P . .
H2SB H 0.499(12) 0.540(2) 0.379(8) 0.1 Uiso 0.75 1 d D U P . .
H2SC H 0.428(8) 0.578(7) 0.394(6) 0.1 Uiso 0.75 1 d D U P . .
H2SA H 0.527(9) 0.595(6) 0.384(9) 0.1 Uiso 0.5 1 d D U P . .
 
loop_
    _atom_site_aniso_label
    _atom_site_aniso_U_11
    _atom_site_aniso_U_22
    _atom_site_aniso_U_33
    _atom_site_aniso_U_23
    _atom_site_aniso_U_13
    _atom_site_aniso_U_12
Yb1 0.0122(3) 0.0188(3) 0.0092(3) 0 0 0
Ir1 0.0095(4) 0.1820(13) 0.0142(4) 0 0 0
O2 0.018(3) 0.027(3) 0.010(3) -0.002(2) 0.002(2) -0.007(2)
O1 0.013(3) 0.018(3) 0.015(3) 0.001(2) 0.001(2) 0.002(2)
N3 0.015(3) 0.019(3) 0.016(3) -0.002(3) -0.002(3) 0.003(3)
N4 0.012(3) 0.023(3) 0.013(3) 0.002(3) -0.001(3) -0.006(3)
C12 0.009(4) 0.034(5) 0.021(4) 0.003(4) 0.002(3) 0.000(3)
C8 0.014(4) 0.027(5) 0.025(5) -0.006(4) -0.005(4) 0.000(3)
C7 0.016(5) 0.029(4) 0.025(4) -0.002(4) -0.002(4) -0.004(4)
C9 0.020(5) 0.048(6) 0.029(5) -0.018(5) -0.004(4) 0.000(4)
C3 0.014(4) 0.030(5) 0.026(5) -0.005(4) -0.006(4) 0.006(3)
O2S 0.046(6) 0.162(11) 0.054(6) 0.034(8) 0.012(6) 0.001(7)
C4 0.027(5) 0.030(5) 0.045(6) -0.004(5) -0.011(5) 0.008(4)
C6 0.030(5) 0.025(5) 0.063(7) -0.005(5) -0.009(6) -0.007(5)
C1 0.067(7) 0.079(7) 0.064(7) 0 0 -0.013(5)
C11 0.013(4) 0.047(6) 0.023(5) 0.002(4) 0.000(3) 0.005(4)
C10 0.022(5) 0.067(7) 0.024(5) -0.010(5) -0.011(4) 0.002(5)
N2 0.034(5) 0.107(7) 0.077(7) 0.051(6) 0.002(5) -0.002(5)
C5 0.038(6) 0.028(5) 0.070(8) -0.004(5) -0.018(6) 0.005(5)
C2 0.044(5) 0.075(5) 0.055(5) 0.015(4) 0.008(4) -0.004(4)
N1 0.089(9) 0.101(9) 0.049(7) 0 0 -0.045(8)
O1S 0.10(2) 0.11(3) 0.033(8) 0.011(10) -0.019(14) 0.00(2)
 
 
#----------------------------------------------------------------------------#
#                   MOLECULAR GEOMETRY                                       #
#----------------------------------------------------------------------------#
 
_geom_special_details
;
 All esds (except the esd in the dihedral angle between two l.s. planes)
 are estimated using the full covariance matrix.  The cell esds are taken
 into account individually in the estimation of esds in distances, angles
 and torsion angles; correlations between esds in cell parameters are only
 used when they are defined by crystal symmetry.  An approximate (isotropic)
 treatment of cell esds is used for estimating esds involving l.s. planes.
;
loop_
    _geom_bond_atom_site_label_1
    _geom_bond_atom_site_label_2
    _geom_bond_distance
    _geom_bond_site_symmetry_2
    _geom_bond_publ_flag
Yb1 O2 2.244(6) 14_455 ?
Yb1 O2 2.244(6) 11_455 ?
Yb1 O2 2.244(6) 8 ?
Yb1 O2 2.244(6) . ?
Yb1 O1 2.372(5) . ?
Yb1 O1 2.372(6) 8 ?
Yb1 O1 2.372(5) 14_455 ?
Yb1 O1 2.372(6) 11_455 ?
Ir1 C1 1.99(2) . ?
Ir1 C1 1.99(2) 11 ?
Ir1 C2 2.063(15) . ?
Ir1 C2 2.063(15) 11 ?
Ir1 C2 2.063(15) 8 ?
Ir1 C2 2.063(15) 14 ?
O2 N4 1.322(8) . ?
O1 N3 1.322(9) . ?
N3 C3 1.355(11) . ?
N3 C7 1.363(11) . ?
N4 C12 1.341(10) . ?
N4 C8 1.359(11) . ?
C12 C11 1.373(13) . ?
C12 H12 0.95 . ?
C8 C9 1.377(13) . ?
C8 C7 1.469(12) . ?
C7 C6 1.394(13) . ?
C9 C10 1.380(14) . ?
C9 H9 0.95 . ?
C3 C4 1.372(13) . ?
C3 H3 0.95 . ?
O2S H2SB 0.88(2) . ?
O2S H2SC 0.88(2) . ?
O2S H2SA 0.91(2) . ?
C4 C5 1.385(15) . ?
C4 H4 0.95 . ?
C6 C5 1.384(16) . ?
C6 H6 0.95 . ?
C1 N1 1.18(3) . ?
C11 C10 1.387(14) . ?
C11 H11 0.95 . ?
C10 H10 0.95 . ?
N2 C2 1.122(17) . ?
C5 H5 0.95 . ?
O1S H1SB 0.87(2) . ?
O1S H1SA 0.87(2) . ?
 
loop_
    _geom_angle_atom_site_label_1
    _geom_angle_atom_site_label_2
    _geom_angle_atom_site_label_3
    _geom_angle
    _geom_angle_site_symmetry_1
    _geom_angle_site_symmetry_3
    _geom_angle_publ_flag
O2 Yb1 O2 88.5(3) 14_455 11_455 ?
O2 Yb1 O2 100.7(3) 14_455 8 ?
O2 Yb1 O2 147.3(3) 11_455 8 ?
O2 Yb1 O2 147.3(3) 14_455 . ?
O2 Yb1 O2 100.7(3) 11_455 . ?
O2 Yb1 O2 88.5(3) 8 . ?
O2 Yb1 O1 81.3(2) 14_455 . ?
O2 Yb1 O1 72.56(19) 11_455 . ?
O2 Yb1 O1 139.63(19) 8 . ?
O2 Yb1 O1 71.9(2) . . ?
O2 Yb1 O1 72.6(2) 14_455 8 ?
O2 Yb1 O1 81.3(2) 11_455 8 ?
O2 Yb1 O1 71.9(2) 8 8 ?
O2 Yb1 O1 139.63(19) . 8 ?
O1 Yb1 O1 143.3(3) . 8 ?
O2 Yb1 O1 71.9(2) 14_455 14_455 ?
O2 Yb1 O1 139.63(19) 11_455 14_455 ?
O2 Yb1 O1 72.56(19) 8 14_455 ?
O2 Yb1 O1 81.3(2) . 14_455 ?
O1 Yb1 O1 69.9(3) . 14_455 ?
O1 Yb1 O1 122.9(3) 8 14_455 ?
O2 Yb1 O1 139.63(19) 14_455 11_455 ?
O2 Yb1 O1 71.9(2) 11_455 11_455 ?
O2 Yb1 O1 81.3(2) 8 11_455 ?
O2 Yb1 O1 72.6(2) . 11_455 ?
O1 Yb1 O1 122.9(3) . 11_455 ?
O1 Yb1 O1 69.9(3) 8 11_455 ?
O1 Yb1 O1 143.3(3) 14_455 11_455 ?
C1 Ir1 C1 180 . 11 ?
C1 Ir1 C2 87.6(4) . . ?
C1 Ir1 C2 92.4(4) 11 . ?
C1 Ir1 C2 92.4(4) . 11 ?
C1 Ir1 C2 87.6(4) 11 11 ?
C2 Ir1 C2 85.8(8) . 11 ?
C1 Ir1 C2 92.4(4) . 8 ?
C1 Ir1 C2 87.6(4) 11 8 ?
C2 Ir1 C2 94.4(7) . 8 ?
C2 Ir1 C2 175.1(9) 11 8 ?
C1 Ir1 C2 87.6(4) . 14 ?
C1 Ir1 C2 92.4(4) 11 14 ?
C2 Ir1 C2 175.1(9) . 14 ?
C2 Ir1 C2 94.4(7) 11 14 ?
C2 Ir1 C2 85.8(8) 8 14 ?
N4 O2 Yb1 130.2(5) . . ?
N3 O1 Yb1 118.4(5) . . ?
O1 N3 C3 118.8(7) . . ?
O1 N3 C7 120.0(7) . . ?
C3 N3 C7 121.2(7) . . ?
O2 N4 C12 119.2(7) . . ?
O2 N4 C8 119.7(7) . . ?
C12 N4 C8 121.0(7) . . ?
N4 C12 C11 120.6(8) . . ?
N4 C12 H12 119.7 . . ?
C11 C12 H12 119.7 . . ?
N4 C8 C9 119.3(8) . . ?
N4 C8 C7 119.6(8) . . ?
C9 C8 C7 121.0(8) . . ?
N3 C7 C6 118.7(9) . . ?
N3 C7 C8 120.0(8) . . ?
C6 C7 C8 120.9(9) . . ?
C8 C9 C10 120.6(9) . . ?
C8 C9 H9 119.7 . . ?
C10 C9 H9 119.7 . . ?
N3 C3 C4 120.6(9) . . ?
N3 C3 H3 119.7 . . ?
C4 C3 H3 119.7 . . ?
H2SB O2S H2SC 114(4) . . ?
H2SB O2S H2SA 111(4) . . ?
H2SC O2S H2SA 111(4) . . ?
C3 C4 C5 120.1(9) . . ?
C3 C4 H4 120 . . ?
C5 C4 H4 120 . . ?
C5 C6 C7 120.7(10) . . ?
C5 C6 H6 119.6 . . ?
C7 C6 H6 119.6 . . ?
N1 C1 Ir1 180 . . ?
C12 C11 C10 119.7(8) . . ?
C12 C11 H11 120.1 . . ?
C10 C11 H11 120.1 . . ?
C9 C10 C11 118.6(9) . . ?
C9 C10 H10 120.7 . . ?
C11 C10 H10 120.7 . . ?
C6 C5 C4 118.7(10) . . ?
C6 C5 H5 120.7 . . ?
C4 C5 H5 120.7 . . ?
N2 C2 Ir1 175.8(13) . . ?
H1SB O1S H1SA 114(4) . . ?
 
_iucr_refine_instructions_details
;
TITL SC_JZ415_1_0m_a.res in Fddd
    shelx.res
    created by SHELXL-2018/3 at 19:06:43 on 19-Dec-2019
CELL  0.71073  13.8789  25.7157  28.2209   90.000   90.000   90.000
ZERR     8.00   0.0014   0.0025   0.0028    0.000    0.000    0.000
LATT   4
SYMM  3/4 - X, 3/4 - Y,   Z
SYMM  3/4 - X,   Y, 3/4 - Z
SYMM    X, 3/4 - Y, 3/4 - Z
SFAC  C    H    IR   N    O    YB
UNIT  368 352 8 112 112 8
MERG   2
ISOR  0.01 IR1
ISOR  0.005 IR1 C1 C2 N1 N2
DFIX  0.87 O1S H1SA
DFIX  0.87 O1S H1SB
DFIX  1.47 H1SA H1SB
DFIX  0.87 O2S H2SB
DFIX  0.87 O2S H2SC
DFIX  1.47 H2SB H2SC
DFIX  0.9 O2S H2SA
DFIX  1.47 H2SA H2SB
DFIX  1.47 H2SA H2SC
FMAP   2
PLAN   20
SIZE     0.050   0.050   0.430
ACTA
BOND   $H
LIST   4
L.S.  10
TEMP  -173.00
WGHT    0.000000 1049.530640
FVAR       0.07032
YB1   6    0.125000    0.625000    0.625000    10.25000    0.01218    0.01883 =
         0.00919    0.00000    0.00000    0.00000
IR1   3    0.625000    0.625000    0.625000    10.25000    0.00947    0.18196 =
         0.01424    0.00000    0.00000    0.00000
O2    5    0.240864    0.680680    0.647407    11.00000    0.01805    0.02712 =
         0.00980   -0.00185    0.00176   -0.00668
O1    5    0.071160    0.669098    0.693908    11.00000    0.01272    0.01798 =
         0.01474    0.00128    0.00109    0.00225
N3    4    0.063061    0.720277    0.692335    11.00000    0.01475    0.01920 =
         0.01598   -0.00213   -0.00169    0.00298
N4    4    0.275663    0.690910    0.690013    11.00000    0.01249    0.02303 =
         0.01312    0.00181   -0.00078   -0.00607
C12   1    0.357406    0.667696    0.703995    11.00000    0.00851    0.03361 =
         0.02090    0.00257    0.00187   -0.00019
AFIX  43
H12   2    0.384013    0.640418    0.685444    11.00000   -1.20000
AFIX   0
C8    1    0.231671    0.727051    0.717703    11.00000    0.01416    0.02741 =
         0.02521   -0.00621   -0.00454    0.00033
C7    1    0.141019    0.750819    0.701803    11.00000    0.01632    0.02895 =
         0.02546   -0.00202   -0.00240   -0.00385
C9    1    0.275913    0.743085    0.758854    11.00000    0.02003    0.04813 =
         0.02923   -0.01811   -0.00417    0.00036
AFIX  43
H9    2    0.246403    0.769037    0.777915    11.00000   -1.20000
AFIX   0
C3    1   -0.023967    0.741386    0.682174    11.00000    0.01374    0.03016 =
         0.02598   -0.00515   -0.00558    0.00571
AFIX  43
H3    2   -0.077077    0.719319    0.675345    11.00000   -1.20000
AFIX   0
O2S   5    0.478544    0.571993    0.376950    11.00000    0.04638    0.16222 =
         0.05363    0.03448    0.01203    0.00093
C4    1   -0.036111    0.794342    0.681654    11.00000    0.02665    0.03008 =
         0.04541   -0.00387   -0.01121    0.00805
AFIX  43
H4    2   -0.097545    0.808749    0.674724    11.00000   -1.20000
AFIX   0
C6    1    0.129748    0.804678    0.701102    11.00000    0.02957    0.02515 =
         0.06267   -0.00473   -0.00944   -0.00676
AFIX  43
H6    2    0.183517    0.826441    0.707478    11.00000   -1.20000
AFIX   0
C1    1    0.625000    0.625000    0.554316    10.50000    0.06706    0.07863 =
         0.06389    0.00000    0.00000   -0.01258
C11   1    0.402973    0.682980    0.744852    11.00000    0.01279    0.04738 =
         0.02274    0.00240    0.00030    0.00498
AFIX  43
H11   2    0.461824    0.667044    0.754051    11.00000   -1.20000
AFIX   0
C10   1    0.362731    0.721787    0.772643    11.00000    0.02152    0.06651 =
         0.02405   -0.00959   -0.01096    0.00199
AFIX  43
H10   2    0.394257    0.733451    0.800569    11.00000   -1.20000
AFIX   0
N2    4    0.473316    0.717749    0.620849    11.00000    0.03358    0.10682 =
         0.07716    0.05115    0.00208   -0.00230
C5    1    0.041071    0.826798    0.691218    11.00000    0.03807    0.02754 =
         0.07020   -0.00400   -0.01759    0.00477
AFIX  43
H5    2    0.033329    0.863502    0.691001    11.00000   -1.20000
AFIX   0
C2    1    0.523968    0.683759    0.621893    11.00000    0.04434    0.07455 =
         0.05490    0.01548    0.00775   -0.00428
N1    4    0.625000    0.625000    0.512608    10.50000    0.08910    0.10120 =
         0.04889    0.00000    0.00000   -0.04504
PART   -1
O1S   5    0.612864    0.640736    0.417745    10.50000    0.10263    0.11425 =
         0.03268    0.01116   -0.01872    0.00278
H1SB  2    0.663601    0.653529    0.403654    10.50000   -1.20000
PART    0
H1SA  2    0.625000    0.625000    0.444491    10.50000   -1.20000
H2SB  2    0.499196    0.539838    0.378764    10.75000   -1.20000
H2SC  2    0.427684    0.578258    0.394398    10.75000   -1.20000
H2SA  2    0.526636    0.594649    0.383846    10.50000   -1.20000
HKLF    4
 
 
 
 
REM  SC_JZ415_1_0m_a.res in Fddd
REM wR2 = 0.1303, GooF = S = 1.134, Restrained GooF = 1.295 for all data
REM R1 = 0.0703 for 2209 Fo > 4sig(Fo) and 0.0862 for all 2789 data
REM 192 parameters refined using 39 restraints
 
END
 
WGHT      0.0000   1049.8490
 
REM Highest difference peak  6.200,  deepest hole -6.619,  1-sigma level  0.228
Q1    1   0.6250  0.6058  0.6250  10.50000  0.05    6.20
Q2    1   0.5297  0.6594  0.6185  11.00000  0.05    1.55
Q3    1   0.5298  0.7034  0.6312  11.00000  0.05    1.39
Q4    1   0.6009  0.6454  0.5525  11.00000  0.05    1.35
Q5    1   0.6612  0.6064  0.5120  11.00000  0.05    1.27
Q6    1   0.4738  0.6980  0.6043  11.00000  0.05    1.06
Q7    1   0.5995  0.6819  0.6058  11.00000  0.05    0.98
Q8    1   0.1271  0.6470  0.6005  11.00000  0.05    0.95
Q9    1   0.6215  0.6787  0.6022  11.00000  0.05    0.87
Q10   1   0.4674  0.7435  0.6329  11.00000  0.05    0.86
Q11   1   0.6079  0.6256  0.5939  11.00000  0.05    0.71
Q12   1   0.1599  0.5862  0.6175  11.00000  0.05    0.64
Q13   1   0.1303  0.6657  0.6723  11.00000  0.05    0.61
Q14   1   0.1828  0.6930  0.6926  11.00000  0.05    0.56
Q15   1   0.2277  0.6700  0.6243  11.00000  0.05    0.55
Q16   1   0.5891  0.6562  0.5856  11.00000  0.05    0.55
Q17   1   0.0972  0.6402  0.6984  11.00000  0.05    0.52
Q18   1   0.1507  0.7003  0.6190  11.00000  0.05    0.47
Q19   1   0.6822  0.6590  0.4125  11.00000  0.05    0.44
Q20   1   0.6010  0.6889  0.5675  11.00000  0.05    0.43
;
 
# END of CIF

#\#CIF_1.1
 
#  CIF produced by WinGX routine CIF_UPDATE
#  Created on 2019-12-13 at 00:31:23
#  Using CIFtbx version 3.0.4  1 Sep 2006
 
#  Dictionary name : cif_core.dic
#  Dictionary vers : 2.4.3
#  Request file    : c:\wingx\files\archive.reqdat
#  CIF files read  : sc_jz350_9_100k_0m_a project
 
#------------------ SECTION 1. GLOBAL INFORMATION ---------------------------#
 
data_global
 
#------------------ AUDIT DETAILS -------------------------------------------#
 
_audit_creation_date            2019-12-13
_audit_creation_method          'WinGX routine CIF_UPDATE'
_audit_conform_dict_name        cif_core.dic
_audit_conform_dict_version     2.4.3
_audit_conform_dict_location    ftp://ftp.iucr.org/pub/cif_core.dic
_audit_update_record            ?
 
#------------------ AUTHOR DETAILS -------------------------------------------#
 
# Name and address of author for correspondence
 
_publ_contact_author_name       'Zakrzewski, Jakub J�zef'
_publ_contact_author_address
;
Gronostajowa 2, 30-387 Krakow, Poland
;
_publ_contact_author_email       'jakub.zakrzewski@student.uj.edu.pl'
_publ_contact_author_fax         ' '
_publ_contact_author_phone       ' '
 
 
# Insert blank lines between references
 
_publ_section_references
;
Blessing, R. H. (1995) Acta Cryst., A51, 33-38.
 
Blessing, R. H. (1987) Cryst. Rev. 1, 3-58.
 
Blessing, R. H. (1989) J. Appl. Cryst. 22, 396-397.
 
Bruker (2012) APEX2 (Version 2012.10-0), SAINT (version 8.27B), SADABS
(version 2012/1), BrukerAXS Inc, Madison, Wisconsin, USA.
 
ABSCOR: Higashi, T. (1995). ABSCOR. Rigaku Corporation, Tokyo, Japan.
 
CAD-4 Software: Enraf-Nonius (1989). CAD-4 Software (or CAD-4 EXPRESS).
Enraf-Nonius, Delft, The Netherlands.
 
Cambridge Structural Database: Allen, F. R. (2002). Acta Cryst. B58, 380-388.
 
CAMERON: Watkin, D. J., Prout, C. K. & Pearce, L. J. (1996). CAMERON.
Chemical Crystallography Laboratory, Oxford, England.
 
CrysAlis CCD, CrysAlis RED and associated programs: Oxford Diffraction (2006).
Program name(s). Oxford Diffraction Ltd, Abingdon, England.
 
CRYSTALS: Betteridge, P. W., Carruthers, J. R., Cooper, R. I., Prout, K. &
Watkin, D. J. (2003). J. Appl. Cryst. 36, 1487.
 
COLLECT: Nonius (1998). COLLECT. Nonius BV, Delft, The Netherlands.
 
DENZO/SCALEPACK:  Otwinowski, Z. & Minor, W. (1997). Methods in Enzymology,
Vol. 276, Macromolecular Crystallography, Part A, edited by C. W. Carter Jr
& R. M. Sweet, pp. 307-326. New York: Academic Press.
 
DIAMOND: Brandenburg, K.(2006). DIAMOND. Crystal Impact GbR, Bonn, Germany.
 
DIF4 and REDU4: Stoe & Cie (1991). Program name(s). Stoe & Cie, Darmstadt,
Germany.
 
DIFABS: Walker, N. &  Stuart, D. (1983). Acta Cryst., A39, 158 - 166.
 
DIRAX: Duisenberg, A. J. M. (1992). J. Appl. Cryst. 25, 92-96.
 
DIRDIF-2008: Beurskens, P.T., Beurskens, G., de Gelder, R., Garci\'ia-Granda,
S., Gould, R.O. & Smits, J.M.M. (2008) The DIRDIF-2008 program
system, Crystallography Laboratory, Radboud University  Nijmegen,
The Netherlands.
 
EDMA: Palatinus, L., Prathapa, S. J. & van Smaalen, S. (2012) J. Appl. Cryst.
45, 575-580.
 
enCIFer: Allen, F. H., Johnson, O., Shields, G. P., Smith, B. R. & Towler,
M. (2004). J. Appl. Cryst. 37, 335-338.
 
EVALCCD: Duisenberg, A. J. M., Kroon-Batenburg, L. M. J. & Schreurs,
A. M. M. (2003). J. Appl. Cryst. 36, 220-229.
 
JANA2000: Petricek, V. & Dusek, M. (2000). JANA2000. Institute of Physics,
Czech Academy of Sciences, Prague, Czech Republic.
 
MERCURY: Macrae, C. F., Bruno, I. J., Chisholm, J. A., Edgington,
P. R., McCabe, P., Pidcock, E., Rodriguez-Monge, L., Taylor, R.,
van de Streek, J. & Wood, P. A. (2008). J. Appl. Cryst. 41, 466-470.
 
MOGUL: Bruno, I. J., Cole, J. C., Kessler, M., Luo, J., Motherwell,
W. D. S., Purkis, L. H., Smith, B. R., Taylor, R., Cooper, R. I., Harris,
S. E. & Orpen, A. G. (2004). J. Chem. Inf. Comput. Sci. 44, 2133-2144.
 
ORTEPII: Johnson, C. K. (1976). ORTEPII. Report ORNL-5138. Oak Ridge
National Laboratory, Tennessee, USA.
 
ORTEPIII:  Burnett, M. N. & Johnson, C. K. (1996). ORTEPIII.
Report ORNL-6895. Oak Ridge National Laboratory, Tennessee, USA.
 
ORTEP-3: Farrugia, L. J. (2012). J. Appl. Cryst. 45, 849-854.
 
PARST: Nardelli, M. (1995). J. Appl. Cryst. 28, 659.
 
PLATON: Spek, A. L. (2009). Acta. Cryst. D65, 148-155.
 
PROCESS: Rigaku (1996). PROCESS. Rigaku Corporation, Tokyo, Japan.
 
PROCESS-AUTO: Rigaku (1998). PROCESS-AUTO. Rigaku Corporation, Tokyo, Japan.
 
PublCIF: Westrip, S. P. (2010). J. Appl. Cryst. 43, 920-925.
 
SCHAKAL: Keller, E. (1999) University of Freiburg, Germany.
 
SHELX: Sheldrick, G. M. (2008). Acta Cryst. A64, 112-122.
 
SHELXD: Schneider, T. R. & Sheldrick, G. M. (2002) Acta Cryst. D58, 1772-1779.
 
SIR92: Altomare, A., Cascarano, G., Giacovazzo, C., Guagliardi, A., Burla,
M. C., Polidori, G. & Camalli, M. (1994). J. Appl. Cryst. 27, 435.
 
SIR97: Altomare, A., Burla, M. C., Camalli, M., Cascarano, G. L.,
Giacovazzo, C., Guagliardi, A., Moliterni, A. G. G., Polidori, G. &
Spagna, R. (1999). J. Appl. Cryst. 32, 115-119.
 
SIR2002: Burla, M. C., Camalli, M., Carrozzini, B., Cascarano, G. L.,
Giacovazzo, C., Polidori, G. & Spagna, R. (2003). J. Appl. Cryst. 36, 1103.
 
SIR2004: Burla, M. C., Caliandro, R., Camalli, M., Carrozzini, B.,
Cascarano, G. L., De Caro, L., Giacovazzo, C., Polidori, G. & Spagna, R.
(2005). J. Appl. Cryst. 38, 381-388.
 
SIR2008 & IL MILIONE: Burla, M. C., Caliandro, R., Camalli, M., Carrozzini, B.,
Cascarano, G. L., De Caro, L., Giacovazzo, C., Polidori, G., Siliqi, D.,
& Spagna, R. (2007). J. Appl. Cryst. 40, 609-613.
 
SIR2011: Burla, M. C., Caliandro, R., Camalli, M., Carrozzini, B.,
Cascarano, G. L., Giacovazzo, C., Mallamo, M., Mazzone, A., Polidori, G.
& Spagna, R. (2012). J. Appl. Cryst. 45, 357-361.
 
SUPERFLIP: Palatinus, L. & Chapuis, G. (2007) J. Appl. Cryst. 40, 786-790.
 
TEXSAN: Molecular Structure Corporation & Rigaku (2000). TEXSAN. MSC,
The Woodlands, Texas, USA, and Rigaku Corporation, Tokyo, Japan.
 
WinGX: Farrugia, L. J. (2012). J. Appl. Cryst. 45, 849-854.
 
X-AREA, X-RED, X-RED32, X-SHAPE:  Stoe & Cie (2002). Program name(s).
Stoe & Cie GmbH, Darmstadt, Germany.
 
XCAD4: Harms, K. & Wocadlo, S. (1995). XCAD4. University of Marburg, Germany.
 
XSCANS: Siemens (1994). XSCANS. Siemens Analytical X-ray Instruments Inc.,
Madison, Wisconsin, USA.
 
;
 
#------------------  SECTION 2. COMPOUND(S) DETAILS -------------------------#
 
data_shelx
 
_audit_creation_date                    2019-12-13T00:31:23-00:00
_audit_creation_method                  'WinGX routine CIF_UPDATE'
_audit_conform_dict_name                cif_core.dic
_audit_conform_dict_version             2.4.3
_audit_conform_dict_location            ftp://ftp.iucr.org/pub/cif_core.dic
_publ_requested_category                FM
 
#----------------------------------------------------------------------------#
#                   CHEMICAL INFORMATION                                     #
#----------------------------------------------------------------------------#
 
_chemical_formula_moiety                'C40 H32 N8 O8 Yb, C6 Fe N6, 6(H2 O)'
_chemical_formula_sum                   'C46 H44 Fe N14 O14 Yb'
_chemical_formula_weight                1245.84
 
#----------------------------------------------------------------------------#
#                   UNIT CELL INFORMATION                                    #
#----------------------------------------------------------------------------#
 
_symmetry_cell_setting                  orthorhombic
_symmetry_space_group_name_H-M          'F d d d'
_symmetry_space_group_name_Hall         '-F 2uv 2vw'
_symmetry_Int_Tables_number             70
loop_
    _symmetry_equiv_pos_as_xyz
'x, y, z'
'-x+3/4, -y+3/4, z'
'-x+3/4, y, -z+3/4'
'x, -y+3/4, -z+3/4'
'x, y+1/2, z+1/2'
'-x+3/4, -y+5/4, z+1/2'
'-x+3/4, y+1/2, -z+5/4'
'x, -y+5/4, -z+5/4'
'x+1/2, y, z+1/2'
'-x+5/4, -y+3/4, z+1/2'
'-x+5/4, y, -z+5/4'
'x+1/2, -y+3/4, -z+5/4'
'x+1/2, y+1/2, z'
'-x+5/4, -y+5/4, z'
'-x+5/4, y+1/2, -z+3/4'
'x+1/2, -y+5/4, -z+3/4'
'-x, -y, -z'
'x-3/4, y-3/4, -z'
'x-3/4, -y, z-3/4'
'-x, y-3/4, z-3/4'
'-x, -y+1/2, -z+1/2'
'x-3/4, y-1/4, -z+1/2'
'x-3/4, -y+1/2, z-1/4'
'-x, y-1/4, z-1/4'
'-x+1/2, -y, -z+1/2'
'x-1/4, y-3/4, -z+1/2'
'x-1/4, -y, z-1/4'
'-x+1/2, y-3/4, z-1/4'
'-x+1/2, -y+1/2, -z'
'x-1/4, y-1/4, -z'
'x-1/4, -y+1/2, z-3/4'
'-x+1/2, y-1/4, z-3/4'
 
_cell_length_a                          13.8260(7)
_cell_length_b                          25.7260(12)
_cell_length_c                          28.2630(13)
_cell_angle_alpha                       90
_cell_angle_beta                        90
_cell_angle_gamma                       90
_cell_volume                            10052.8(8)
_cell_formula_units_Z                   8
_cell_measurement_temperature           100(2)
_cell_measurement_reflns_used           26440
_cell_measurement_theta_min             2.733
_cell_measurement_theta_max             27.103
_cell_measurement_wavelength            0.71073
 
#----------------------------------------------------------------------------#
#                   CRYSTAL INFORMATION                                      #
#----------------------------------------------------------------------------#
 
_exptl_crystal_description              needle
_exptl_crystal_colour                   yellow
_exptl_crystal_size_max                 0.45
_exptl_crystal_size_mid                 0.06
_exptl_crystal_size_min                 0.05
_exptl_crystal_density_diffrn           1.646
_exptl_crystal_density_method           'not measured'
_exptl_crystal_F_000                    5008
 
#----------------------------------------------------------------------------#
#                   ABSORPTION CORRECTION                                    #
#----------------------------------------------------------------------------#
 
_exptl_absorpt_coefficient_mu           2.218
_exptl_absorpt_correction_type           'multi-scan' 
_exptl_absorpt_correction_T_min          0.5839
_exptl_absorpt_correction_T_max          0.7459
_exptl_absorpt_process_details           'SADABS-2016/2 (Krause, 2015)' 
 
#----------------------------------------------------------------------------#
#                   DATA COLLECTION                                          #
#----------------------------------------------------------------------------#
 
_diffrn_ambient_temperature             100(2)
_diffrn_radiation_wavelength            0.71073
_diffrn_radiation_type                  MoK\a
_diffrn_radiation_probe                 x-ray
_diffrn_radiation_monochromator         graphite
_diffrn_measurement_device_type   	'D8Quest Eco Photon50' 
_diffrn_measurement_method       	 \w 
_diffrn_standards_number                0
_diffrn_standards_interval_time         0
_diffrn_standards_interval_count        0
_diffrn_standards_decay_%               0
_diffrn_reflns_av_R_equivalents         0.0477
_diffrn_reflns_av_unetI/netI            0.0227
_diffrn_reflns_number                   26440
_diffrn_reflns_limit_h_min              -17
_diffrn_reflns_limit_h_max              17
_diffrn_reflns_limit_k_min              -32
_diffrn_reflns_limit_k_max              32
_diffrn_reflns_limit_l_min              -36
_diffrn_reflns_limit_l_max              36
_diffrn_reflns_theta_min                2.733
_diffrn_reflns_theta_max                27.103
_diffrn_reflns_theta_full               25.242
_diffrn_measured_fraction_theta_full
                                        0.999
_diffrn_measured_fraction_theta_max
                                        0.999
_diffrn_reflns_Laue_measured_fraction_full
                                        0.999
_diffrn_reflns_Laue_measured_fraction_max
                                        0.999
_diffrn_reflns_point_group_measured_fraction_full
                                        0.999
_diffrn_reflns_point_group_measured_fraction_max
                                        0.999
_reflns_Friedel_coverage                0
_reflns_number_total                    2785
_reflns_number_gt                       2494
_reflns_threshold_expression            'I > 2\s(I)'
 
#----------------------------------------------------------------------------#
#                   COMPUTER PROGRAMS USED                                   #
#----------------------------------------------------------------------------#
 
_computing_structure_solution           'SHELXT 2014/5 (Sheldrick, 2014)'
_computing_structure_refinement         'SHELXL-2018/3 (Sheldrick, 2018)'
_computing_molecular_graphics           'Ortep for Windows (Farrugia, 2012)'
_computing_publication_material
                                   'WinGX publication routines (Farrugia, 2012)'
 
#----------------------------------------------------------------------------#
#                   STRUCTURE SOLUTION                                       #
#----------------------------------------------------------------------------#
 
_atom_sites_solution_hydrogens          mixed
 
#----------------------------------------------------------------------------#
#                   REFINEMENT INFORMATION                                   #
#----------------------------------------------------------------------------#
 
_refine_ls_structure_factor_coef        Fsqd
_refine_ls_matrix_type                  full
_refine_ls_weighting_scheme             calc
_refine_ls_weighting_details
             'w=1/[\s^2^(Fo^2^)+(0.0156P)^2^+68.4931P] where P=(Fo^2^+2Fc^2^)/3'
_refine_ls_hydrogen_treatment           mixed
_refine_ls_extinction_method            none
_refine_ls_number_reflns                2785
_refine_ls_number_parameters            192
_refine_ls_number_restraints            35
_refine_ls_number_constraints           0
_refine_ls_R_factor_all                 0.0308
_refine_ls_R_factor_gt                  0.0248
_refine_ls_wR_factor_ref                0.0516
_refine_ls_wR_factor_gt                 0.05
_refine_ls_goodness_of_fit_ref          1.071
_refine_ls_restrained_S_all             1.122
_refine_ls_shift/su_max                 0.002
_refine_ls_shift/su_mean                0
_refine_diff_density_max                0.903
_refine_diff_density_min                -0.94
_refine_diff_density_rms                0.081
 
#----------------------------------------------------------------------------#
#                   CONSTRAINTS AND RESTRAINTS                               #
#----------------------------------------------------------------------------#
 
 
#----------------------------------------------------------------------------#
#                   ATOMIC TYPES, COORDINATES AND THERMAL PARAMETERS         #
#----------------------------------------------------------------------------#
 
loop_
    _atom_type_symbol
    _atom_type_description
    _atom_type_scat_dispersion_real
    _atom_type_scat_dispersion_imag
    _atom_type_scat_source
C C 0.0033 0.0016 'International Tables Vol C Tables 4.2.6.8 and 6.1.1.4'
H H 0 0 'International Tables Vol C Tables 4.2.6.8 and 6.1.1.4'
Fe Fe 0.3463 0.8444 'International Tables Vol C Tables 4.2.6.8 and 6.1.1.4'
N N 0.0061 0.0033 'International Tables Vol C Tables 4.2.6.8 and 6.1.1.4'
O O 0.0106 0.006 'International Tables Vol C Tables 4.2.6.8 and 6.1.1.4'
Yb Yb -0.385 5.5486 'International Tables Vol C Tables 4.2.6.8 and 6.1.1.4'
 
loop_
    _atom_site_label
    _atom_site_type_symbol
    _atom_site_fract_x
    _atom_site_fract_y
    _atom_site_fract_z
    _atom_site_U_iso_or_equiv
    _atom_site_adp_type
    _atom_site_occupancy
    _atom_site_site_symmetry_order
    _atom_site_calc_flag
    _atom_site_refinement_flags_posn
    _atom_site_refinement_flags_adp
    _atom_site_refinement_flags_occupancy
    _atom_site_disorder_assembly
    _atom_site_disorder_group
Yb1 Yb 0.125 0.625 0.625 0.01068(6) Uani 1 4 d S T P . .
FE1 Fe 0.625 0.625 0.625 0.0434(3) Uani 1 4 d S T P . .
O2 O 0.24169(12) 0.68077(7) 0.64714(6) 0.0157(4) Uani 1 1 d . . . . .
O1 O 0.07152(12) 0.66912(7) 0.69390(6) 0.0159(3) Uani 1 1 d . . . . .
N3 N 0.06263(15) 0.72035(8) 0.69245(7) 0.0165(4) Uani 1 1 d . . . . .
N4 N 0.27610(14) 0.69145(8) 0.68975(7) 0.0153(4) Uani 1 1 d . . . . .
C12 C 0.35920(17) 0.66843(10) 0.70356(9) 0.0192(5) Uani 1 1 d . . . . .
H12 H 0.386493 0.641485 0.684852 0.023 Uiso 1 1 calc R U . . .
C8 C 0.23197(18) 0.72759(10) 0.71724(9) 0.0186(5) Uani 1 1 d . . . . .
C7 C 0.14016(18) 0.75139(10) 0.70186(9) 0.0199(5) Uani 1 1 d . . . . .
C9 C 0.2769(2) 0.74374(12) 0.75851(10) 0.0271(6) Uani 1 1 d . . . . .
H9 H 0.247264 0.769614 0.777599 0.033 Uiso 1 1 calc R U . . .
C3 C -0.02530(18) 0.74127(11) 0.68266(9) 0.0208(5) Uani 1 1 d . . . . .
H3 H -0.078518 0.719096 0.675979 0.025 Uiso 1 1 calc R U . . .
O2S O 0.47782(19) 0.57207(13) 0.37635(11) 0.0608(7) Uani 1 1 d D . . . .
C4 C -0.0379(2) 0.79423(12) 0.68234(11) 0.0306(7) Uani 1 1 d . . . . .
H4 H -0.099883 0.808498 0.675839 0.037 Uiso 1 1 calc R U . . .
C6 C 0.1290(2) 0.80487(11) 0.70104(11) 0.0316(6) Uani 1 1 d . . . . .
H6 H 0.183086 0.826675 0.707071 0.038 Uiso 1 1 calc R U . . .
C1 C 0.625 0.625 0.55626(15) 0.0514(14) Uani 1 2 d S TU P . .
C11 C 0.40488(18) 0.68388(12) 0.74483(9) 0.0242(6) Uani 1 1 d . . . . .
H11 H 0.463746 0.667902 0.754275 0.029 Uiso 1 1 calc R U . . .
C10 C 0.3643(2) 0.72269(12) 0.77220(9) 0.0291(6) Uani 1 1 d . . . . .
H10 H 0.396037 0.734649 0.799959 0.035 Uiso 1 1 calc R U . . .
N2 N 0.47705(19) 0.71450(15) 0.61920(12) 0.0626(11) Uani 1 1 d . U . . .
C5 C 0.0395(2) 0.82685(12) 0.69147(12) 0.0370(8) Uani 1 1 d . . . . .
H5 H 0.03147 0.863524 0.691193 0.044 Uiso 1 1 calc R U . . .
C2 C 0.5297(2) 0.68011(17) 0.62222(12) 0.0477(9) Uani 1 1 d . U . . .
N1 N 0.625 0.625 0.51579(14) 0.0778(19) Uani 1 2 d S TU P . .
O1S O 0.6063(5) 0.6355(5) 0.41907(17) 0.071(3) Uani 0.5 1 d D . P A -1
H1SB H 0.649(5) 0.655(3) 0.405(2) 0.085 Uiso 0.5 1 d D U P B -1
H1SA H 0.625 0.625 0.4471(8) 0.085 Uiso 1 2 d DS U P . .
H2SB H 0.494(4) 0.5396(9) 0.374(2) 0.085 Uiso 0.75 1 d D U P . .
H2SC H 0.4219(19) 0.5792(19) 0.386(2) 0.085 Uiso 0.75 1 d D U P . .
H2SA H 0.524(3) 0.593(2) 0.386(3) 0.085 Uiso 0.5 1 d D U P . .
 
loop_
    _atom_site_aniso_label
    _atom_site_aniso_U_11
    _atom_site_aniso_U_22
    _atom_site_aniso_U_33
    _atom_site_aniso_U_23
    _atom_site_aniso_U_13
    _atom_site_aniso_U_12
Yb1 0.01028(9) 0.01344(10) 0.00831(9) 0 0 0
FE1 0.0125(3) 0.1065(9) 0.0112(4) 0 0 0
O2 0.0162(8) 0.0221(9) 0.0088(8) -0.0021(7) 0.0000(7) -0.0038(7)
O1 0.0166(8) 0.0159(8) 0.0152(8) 0.0003(7) 0.0015(7) 0.0011(7)
N3 0.0157(10) 0.0205(11) 0.0134(10) -0.0024(8) -0.0005(8) 0.0027(8)
N4 0.0143(10) 0.0196(10) 0.0119(9) -0.0006(8) 0.0003(8) -0.0034(8)
C12 0.0135(12) 0.0256(13) 0.0184(12) 0.0031(10) 0.0038(10) 0.0012(10)
C8 0.0151(12) 0.0219(13) 0.0188(12) -0.0037(10) -0.0020(10) 0.0009(10)
C7 0.0158(13) 0.0241(13) 0.0198(12) -0.0051(10) -0.0029(10) 0.0011(10)
C9 0.0212(13) 0.0394(17) 0.0208(14) -0.0116(12) -0.0020(11) 0.0011(12)
C3 0.0162(12) 0.0298(14) 0.0163(12) -0.0065(11) -0.0043(10) 0.0052(11)
O2S 0.0383(13) 0.103(2) 0.0409(14) 0.0090(18) 0.0061(14) -0.0035(15)
C4 0.0258(14) 0.0331(16) 0.0329(16) -0.0077(13) -0.0082(12) 0.0140(12)
C6 0.0287(14) 0.0224(13) 0.0437(17) -0.0084(12) -0.0067(15) -0.0022(14)
C1 0.043(2) 0.087(4) 0.023(2) 0 0 -0.045(3)
C11 0.0133(11) 0.0391(16) 0.0202(13) 0.0069(12) -0.0013(10) 0.0008(11)
C10 0.0191(14) 0.0496(18) 0.0185(12) -0.0049(12) -0.0045(11) -0.0029(13)
N2 0.0174(12) 0.113(3) 0.058(2) 0.063(2) -0.0044(14) -0.0042(16)
C5 0.0408(18) 0.0203(14) 0.050(2) -0.0061(14) -0.0111(16) 0.0087(13)
C2 0.0143(12) 0.099(3) 0.0293(16) 0.0352(19) -0.0010(14) -0.0092(16)
N1 0.099(4) 0.118(4) 0.0170(19) 0 0 -0.085(4)
O1S 0.040(6) 0.147(11) 0.026(2) 0.024(4) -0.004(2) -0.001(4)
 
 
#----------------------------------------------------------------------------#
#                   MOLECULAR GEOMETRY                                       #
#----------------------------------------------------------------------------#
 
_geom_special_details
;
 All esds (except the esd in the dihedral angle between two l.s. planes)
 are estimated using the full covariance matrix.  The cell esds are taken
 into account individually in the estimation of esds in distances, angles
 and torsion angles; correlations between esds in cell parameters are only
 used when they are defined by crystal symmetry.  An approximate (isotropic)
 treatment of cell esds is used for estimating esds involving l.s. planes.
;
loop_
    _geom_bond_atom_site_label_1
    _geom_bond_atom_site_label_2
    _geom_bond_distance
    _geom_bond_site_symmetry_2
    _geom_bond_publ_flag
Yb1 O2 2.2479(17) 14_455 ?
Yb1 O2 2.2479(16) 11_455 ?
Yb1 O2 2.2479(16) 8 ?
Yb1 O2 2.2480(17) . ?
Yb1 O1 2.3722(17) 8 ?
Yb1 O1 2.3722(17) 14_455 ?
Yb1 O1 2.3722(17) 11_455 ?
Yb1 O1 2.3723(17) . ?
FE1 C2 1.937(4) 11 ?
FE1 C2 1.937(4) 8 ?
FE1 C2 1.937(4) 14 ?
FE1 C2 1.937(4) . ?
FE1 C1 1.943(4) 11 ?
FE1 C1 1.943(4) . ?
O2 N4 1.324(3) . ?
O1 N3 1.324(3) . ?
N3 C3 1.358(3) . ?
N3 C7 1.363(3) . ?
N4 C12 1.350(3) . ?
N4 C8 1.357(3) . ?
C12 C11 1.385(4) . ?
C12 H12 0.95 . ?
C8 C9 1.386(4) . ?
C8 C7 1.475(3) . ?
C7 C6 1.384(4) . ?
C9 C10 1.379(4) . ?
C9 H9 0.95 . ?
C3 C4 1.374(4) . ?
C3 H3 0.95 . ?
O2S H2SB 0.868(18) . ?
O2S H2SC 0.844(18) . ?
O2S H2SA 0.875(18) . ?
C4 C5 1.384(4) . ?
C4 H4 0.95 . ?
C6 C5 1.388(4) . ?
C6 H6 0.95 . ?
C1 N1 1.144(6) . ?
C11 C10 1.382(4) . ?
C11 H11 0.95 . ?
C10 H10 0.95 . ?
N2 C2 1.149(5) . ?
C5 H5 0.95 . ?
O1S H1SB 0.87(2) . ?
O1S H1SA 0.876(19) . ?
 
loop_
    _geom_angle_atom_site_label_1
    _geom_angle_atom_site_label_2
    _geom_angle_atom_site_label_3
    _geom_angle
    _geom_angle_site_symmetry_1
    _geom_angle_site_symmetry_3
    _geom_angle_publ_flag
O2 Yb1 O2 88.27(9) 14_455 11_455 ?
O2 Yb1 O2 100.67(9) 14_455 8 ?
O2 Yb1 O2 147.68(8) 11_455 8 ?
O2 Yb1 O2 147.68(8) 14_455 . ?
O2 Yb1 O2 100.67(9) 11_455 . ?
O2 Yb1 O2 88.27(9) 8 . ?
O2 Yb1 O1 72.51(6) 14_455 8 ?
O2 Yb1 O1 81.56(6) 11_455 8 ?
O2 Yb1 O1 71.93(6) 8 8 ?
O2 Yb1 O1 139.26(6) . 8 ?
O2 Yb1 O1 71.93(6) 14_455 14_455 ?
O2 Yb1 O1 139.26(6) 11_455 14_455 ?
O2 Yb1 O1 72.51(6) 8 14_455 ?
O2 Yb1 O1 81.56(6) . 14_455 ?
O1 Yb1 O1 122.83(8) 8 14_455 ?
O2 Yb1 O1 139.26(6) 14_455 11_455 ?
O2 Yb1 O1 71.93(6) 11_455 11_455 ?
O2 Yb1 O1 81.56(6) 8 11_455 ?
O2 Yb1 O1 72.51(6) . 11_455 ?
O1 Yb1 O1 69.65(8) 8 11_455 ?
O1 Yb1 O1 143.68(8) 14_455 11_455 ?
O2 Yb1 O1 81.56(6) 14_455 . ?
O2 Yb1 O1 72.51(6) 11_455 . ?
O2 Yb1 O1 139.25(6) 8 . ?
O2 Yb1 O1 71.93(6) . . ?
O1 Yb1 O1 143.68(8) 8 . ?
O1 Yb1 O1 69.65(8) 14_455 . ?
O1 Yb1 O1 122.83(8) 11_455 . ?
C2 FE1 C2 175.4(2) 11 8 ?
C2 FE1 C2 94.3(2) 11 14 ?
C2 FE1 C2 85.9(2) 8 14 ?
C2 FE1 C2 85.9(2) 11 . ?
C2 FE1 C2 94.3(2) 8 . ?
C2 FE1 C2 175.4(2) 14 . ?
C2 FE1 C1 87.68(11) 11 11 ?
C2 FE1 C1 87.68(11) 8 11 ?
C2 FE1 C1 92.32(11) 14 11 ?
C2 FE1 C1 92.32(11) . 11 ?
C2 FE1 C1 92.32(11) 11 . ?
C2 FE1 C1 92.32(11) 8 . ?
C2 FE1 C1 87.68(11) 14 . ?
C2 FE1 C1 87.68(11) . . ?
C1 FE1 C1 180 11 . ?
N4 O2 Yb1 130.06(14) . . ?
N3 O1 Yb1 118.66(13) . . ?
O1 N3 C3 118.9(2) . . ?
O1 N3 C7 120.3(2) . . ?
C3 N3 C7 120.8(2) . . ?
O2 N4 C12 118.5(2) . . ?
O2 N4 C8 120.1(2) . . ?
C12 N4 C8 121.2(2) . . ?
N4 C12 C11 120.4(2) . . ?
N4 C12 H12 119.8 . . ?
C11 C12 H12 119.8 . . ?
N4 C8 C9 119.1(2) . . ?
N4 C8 C7 120.2(2) . . ?
C9 C8 C7 120.7(2) . . ?
N3 C7 C6 119.4(2) . . ?
N3 C7 C8 119.4(2) . . ?
C6 C7 C8 120.9(2) . . ?
C10 C9 C8 120.8(3) . . ?
C10 C9 H9 119.6 . . ?
C8 C9 H9 119.6 . . ?
N3 C3 C4 120.5(3) . . ?
N3 C3 H3 119.7 . . ?
C4 C3 H3 119.7 . . ?
H2SB O2S H2SC 118(3) . . ?
H2SB O2S H2SA 114(3) . . ?
H2SC O2S H2SA 115(3) . . ?
C3 C4 C5 120.1(3) . . ?
C3 C4 H4 119.9 . . ?
C5 C4 H4 119.9 . . ?
C7 C6 C5 120.5(3) . . ?
C7 C6 H6 119.8 . . ?
C5 C6 H6 119.8 . . ?
N1 C1 FE1 180 . . ?
C10 C11 C12 119.6(2) . . ?
C10 C11 H11 120.2 . . ?
C12 C11 H11 120.2 . . ?
C9 C10 C11 118.8(3) . . ?
C9 C10 H10 120.6 . . ?
C11 C10 H10 120.6 . . ?
C4 C5 C6 118.6(3) . . ?
C4 C5 H5 120.7 . . ?
C6 C5 H5 120.7 . . ?
N2 C2 FE1 176.1(3) . . ?
H1SB O1S H1SA 112(3) . . ?
 
_iucr_refine_instructions_details
;
TITL SC_JZ350_9_100K_0m_a.res in Fddd
    shelx.res
    created by SHELXL-2018/3 at 00:31:06 on 13-Dec-2019
CELL  0.71073  13.8260  25.7260  28.2630   90.000   90.000   90.000
ZERR     8.00   0.0007   0.0012   0.0013    0.000    0.000    0.000
LATT   4
SYMM  3/4 - X, 3/4 - Y,   Z
SYMM  3/4 - X,   Y, 3/4 - Z
SYMM    X, 3/4 - Y, 3/4 - Z
SFAC  C    H    FE   N    O    YB
UNIT  368 352 8 112 112 8
MERG   2
DELU  C1 N1
DELU  C2 N2
ISOR  0.007 C1 C2 N1 N2
DFIX  0.87 O1S H1SA
DFIX  0.87 O1S H1SB
DFIX  1.47 H1SA H1SB
DFIX  0.87 O2S H2SB
DFIX  0.87 O2S H2SC
DFIX  1.47 H2SB H2SC
DFIX  0.87 O2S H2SA
DFIX  1.47 H2SA H2SB
DFIX  1.47 H2SA H2SC
FMAP   2
PLAN   20
SIZE     0.050   0.060   0.450
ACTA
BOND   $H
LIST   4
L.S.  10
TEMP  -173.00
WGHT    0.015600   68.493095
FVAR       0.08226
YB1   6    0.125000    0.625000    0.625000    10.25000    0.01028    0.01344 =
         0.00831    0.00000    0.00000    0.00000
FE1   3    0.625000    0.625000    0.625000    10.25000    0.01253    0.10646 =
         0.01125    0.00000    0.00000    0.00000
O2    5    0.241695    0.680773    0.647140    11.00000    0.01617    0.02206 =
         0.00881   -0.00214   -0.00003   -0.00380
O1    5    0.071522    0.669122    0.693904    11.00000    0.01660    0.01585 =
         0.01518    0.00031    0.00146    0.00109
N3    4    0.062632    0.720351    0.692452    11.00000    0.01567    0.02045 =
         0.01339   -0.00245   -0.00051    0.00267
N4    4    0.276104    0.691446    0.689752    11.00000    0.01429    0.01961 =
         0.01191   -0.00056    0.00028   -0.00336
C12   1    0.359203    0.668432    0.703559    11.00000    0.01350    0.02563 =
         0.01837    0.00311    0.00382    0.00118
AFIX  43
H12   2    0.386493    0.641485    0.684852    11.00000   -1.20000
AFIX   0
C8    1    0.231967    0.727594    0.717237    11.00000    0.01512    0.02188 =
         0.01881   -0.00373   -0.00203    0.00094
C7    1    0.140156    0.751394    0.701861    11.00000    0.01582    0.02407 =
         0.01982   -0.00515   -0.00294    0.00111
C9    1    0.276948    0.743741    0.758512    11.00000    0.02118    0.03942 =
         0.02075   -0.01160   -0.00203    0.00114
AFIX  43
H9    2    0.247264    0.769614    0.777599    11.00000   -1.20000
AFIX   0
C3    1   -0.025299    0.741271    0.682661    11.00000    0.01618    0.02981 =
         0.01634   -0.00645   -0.00430    0.00517
AFIX  43
H3    2   -0.078518    0.719096    0.675979    11.00000   -1.20000
AFIX   0
O2S   5    0.477818    0.572071    0.376353    11.00000    0.03825    0.10311 =
         0.04094    0.00899    0.00610   -0.00350
C4    1   -0.037917    0.794230    0.682340    11.00000    0.02584    0.03310 =
         0.03286   -0.00774   -0.00823    0.01399
AFIX  43
H4    2   -0.099883    0.808498    0.675839    11.00000   -1.20000
AFIX   0
C6    1    0.129023    0.804868    0.701040    11.00000    0.02872    0.02239 =
         0.04367   -0.00844   -0.00673   -0.00218
AFIX  43
H6    2    0.183086    0.826675    0.707071    11.00000   -1.20000
AFIX   0
C1    1    0.625000    0.625000    0.556258    10.50000    0.04337    0.08741 =
         0.02332    0.00000    0.00000   -0.04518
C11   1    0.404884    0.683881    0.744834    11.00000    0.01331    0.03912 =
         0.02018    0.00689   -0.00127    0.00079
AFIX  43
H11   2    0.463746    0.667902    0.754275    11.00000   -1.20000
AFIX   0
C10   1    0.364312    0.722686    0.772203    11.00000    0.01906    0.04964 =
         0.01845   -0.00493   -0.00454   -0.00295
AFIX  43
H10   2    0.396037    0.734649    0.799959    11.00000   -1.20000
AFIX   0
N2    4    0.477049    0.714500    0.619205    11.00000    0.01735    0.11273 =
         0.05770    0.06300   -0.00441   -0.00421
C5    1    0.039483    0.826849    0.691471    11.00000    0.04085    0.02031 =
         0.04973   -0.00610   -0.01108    0.00873
AFIX  43
H5    2    0.031470    0.863524    0.691193    11.00000   -1.20000
AFIX   0
C2    1    0.529737    0.680107    0.622224    11.00000    0.01431    0.09934 =
         0.02933    0.03517   -0.00095   -0.00924
N1    4    0.625000    0.625000    0.515792    10.50000    0.09868    0.11774 =
         0.01703    0.00000    0.00000   -0.08480
PART   -1
O1S   5    0.606313    0.635548    0.419070    10.50000    0.04000    0.14742 =
         0.02628    0.02379   -0.00370   -0.00059
H1SB  2    0.649240    0.655222    0.405316    10.50000   -1.20000
PART    0
H1SA  2    0.625000    0.625000    0.447084    10.50000   -1.20000
H2SB  2    0.494442    0.539587    0.374434    10.75000   -1.20000
H2SC  2    0.421898    0.579200    0.386466    10.75000   -1.20000
H2SA  2    0.523878    0.592804    0.386084    10.50000   -1.20000
HKLF    4
 
 
 
 
REM  SC_JZ350_9_100K_0m_a.res in Fddd
REM wR2 = 0.0516, GooF = S = 1.071, Restrained GooF = 1.122 for all data
REM R1 = 0.0248 for 2494 Fo > 4sig(Fo) and 0.0308 for all 2785 data
REM 192 parameters refined using 35 restraints
 
END
 
WGHT      0.0155     68.5775
 
REM Highest difference peak  0.903,  deepest hole -0.940,  1-sigma level  0.081
Q1    1   0.1250  0.6486  0.6022  11.00000  0.05    0.90
Q2    1   0.6250  0.6415  0.6250  10.50000  0.05    0.66
Q3    1   0.6564  0.6103  0.5169  11.00000  0.05    0.52
Q4    1   0.5296  0.6998  0.6317  11.00000  0.05    0.49
Q5    1   0.6376  0.6049  0.5583  11.00000  0.05    0.49
Q6    1   0.5322  0.6611  0.6194  11.00000  0.05    0.38
Q7    1   0.2723  0.7185  0.6348  11.00000  0.05    0.32
Q8    1   0.4876  0.7318  0.6325  11.00000  0.05    0.32
Q9    1   0.1723  0.6680  0.6274  11.00000  0.05    0.31
Q10   1   0.1812  0.6250  0.6250  10.50000  0.05    0.31
Q11   1   0.0817  0.6812  0.6666  11.00000  0.05    0.30
Q12   1  -0.0346  0.7611  0.6990  11.00000  0.05    0.29
Q13   1   0.2046  0.6670  0.6596  11.00000  0.05    0.29
Q14   1   0.6084  0.6815  0.6407  11.00000  0.05    0.29
Q15   1   0.2672  0.7476  0.7321  11.00000  0.05    0.28
Q16   1   0.4836  0.6970  0.6061  11.00000  0.05    0.27
Q17   1   0.3696  0.6692  0.7321  11.00000  0.05    0.27
Q18   1   0.3702  0.6910  0.7659  11.00000  0.05    0.26
Q19   1   0.0157  0.7299  0.6888  11.00000  0.05    0.26
Q20   1   0.2562  0.6891  0.6609  11.00000  0.05    0.26
;
 
# END of CIF

#\#CIF_1.1
 
#  CIF produced by WinGX routine CIF_UPDATE
#  Created on 2019-12-13 at 00:22:56
#  Using CIFtbx version 3.0.4  1 Sep 2006
 
#  Dictionary name : cif_core.dic
#  Dictionary vers : 2.4.3
#  Request file    : c:\wingx\files\archive.reqdat
#  CIF files read  : sc_jz350_8_0m_a project
 
#------------------ SECTION 1. GLOBAL INFORMATION ---------------------------#
 
data_global
 
#------------------ AUDIT DETAILS -------------------------------------------#
 
_audit_creation_date            2019-12-13
_audit_creation_method          'WinGX routine CIF_UPDATE'
_audit_conform_dict_name        cif_core.dic
_audit_conform_dict_version     2.4.3
_audit_conform_dict_location    ftp://ftp.iucr.org/pub/cif_core.dic
_audit_update_record            ?
 
#------------------ AUTHOR DETAILS -------------------------------------------#
 
# Name and address of author for correspondence
 
_publ_contact_author_name       'Zakrzewski, Jakub J�zef'
_publ_contact_author_address
;
Gronostajowa 2, 30-387 Krakow, Poland
;
_publ_contact_author_email       'jakub.zakrzewski@student.uj.edu.pl'
_publ_contact_author_fax         ' '
_publ_contact_author_phone       ' '
 
 
# Insert blank lines between references
 
_publ_section_references
;
Blessing, R. H. (1995) Acta Cryst., A51, 33-38.
 
Blessing, R. H. (1987) Cryst. Rev. 1, 3-58.
 
Blessing, R. H. (1989) J. Appl. Cryst. 22, 396-397.
 
Bruker (2012) APEX2 (Version 2012.10-0), SAINT (version 8.27B), SADABS
(version 2012/1), BrukerAXS Inc, Madison, Wisconsin, USA.
 
ABSCOR: Higashi, T. (1995). ABSCOR. Rigaku Corporation, Tokyo, Japan.
 
CAD-4 Software: Enraf-Nonius (1989). CAD-4 Software (or CAD-4 EXPRESS).
Enraf-Nonius, Delft, The Netherlands.
 
Cambridge Structural Database: Allen, F. R. (2002). Acta Cryst. B58, 380-388.
 
CAMERON: Watkin, D. J., Prout, C. K. & Pearce, L. J. (1996). CAMERON.
Chemical Crystallography Laboratory, Oxford, England.
 
CrysAlis CCD, CrysAlis RED and associated programs: Oxford Diffraction (2006).
Program name(s). Oxford Diffraction Ltd, Abingdon, England.
 
CRYSTALS: Betteridge, P. W., Carruthers, J. R., Cooper, R. I., Prout, K. &
Watkin, D. J. (2003). J. Appl. Cryst. 36, 1487.
 
COLLECT: Nonius (1998). COLLECT. Nonius BV, Delft, The Netherlands.
 
DENZO/SCALEPACK:  Otwinowski, Z. & Minor, W. (1997). Methods in Enzymology,
Vol. 276, Macromolecular Crystallography, Part A, edited by C. W. Carter Jr
& R. M. Sweet, pp. 307-326. New York: Academic Press.
 
DIAMOND: Brandenburg, K.(2006). DIAMOND. Crystal Impact GbR, Bonn, Germany.
 
DIF4 and REDU4: Stoe & Cie (1991). Program name(s). Stoe & Cie, Darmstadt,
Germany.
 
DIFABS: Walker, N. &  Stuart, D. (1983). Acta Cryst., A39, 158 - 166.
 
DIRAX: Duisenberg, A. J. M. (1992). J. Appl. Cryst. 25, 92-96.
 
DIRDIF-2008: Beurskens, P.T., Beurskens, G., de Gelder, R., Garci\'ia-Granda,
S., Gould, R.O. & Smits, J.M.M. (2008) The DIRDIF-2008 program
system, Crystallography Laboratory, Radboud University  Nijmegen,
The Netherlands.
 
EDMA: Palatinus, L., Prathapa, S. J. & van Smaalen, S. (2012) J. Appl. Cryst.
45, 575-580.
 
enCIFer: Allen, F. H., Johnson, O., Shields, G. P., Smith, B. R. & Towler,
M. (2004). J. Appl. Cryst. 37, 335-338.
 
EVALCCD: Duisenberg, A. J. M., Kroon-Batenburg, L. M. J. & Schreurs,
A. M. M. (2003). J. Appl. Cryst. 36, 220-229.
 
JANA2000: Petricek, V. & Dusek, M. (2000). JANA2000. Institute of Physics,
Czech Academy of Sciences, Prague, Czech Republic.
 
MERCURY: Macrae, C. F., Bruno, I. J., Chisholm, J. A., Edgington,
P. R., McCabe, P., Pidcock, E., Rodriguez-Monge, L., Taylor, R.,
van de Streek, J. & Wood, P. A. (2008). J. Appl. Cryst. 41, 466-470.
 
MOGUL: Bruno, I. J., Cole, J. C., Kessler, M., Luo, J., Motherwell,
W. D. S., Purkis, L. H., Smith, B. R., Taylor, R., Cooper, R. I., Harris,
S. E. & Orpen, A. G. (2004). J. Chem. Inf. Comput. Sci. 44, 2133-2144.
 
ORTEPII: Johnson, C. K. (1976). ORTEPII. Report ORNL-5138. Oak Ridge
National Laboratory, Tennessee, USA.
 
ORTEPIII:  Burnett, M. N. & Johnson, C. K. (1996). ORTEPIII.
Report ORNL-6895. Oak Ridge National Laboratory, Tennessee, USA.
 
ORTEP-3: Farrugia, L. J. (2012). J. Appl. Cryst. 45, 849-854.
 
PARST: Nardelli, M. (1995). J. Appl. Cryst. 28, 659.
 
PLATON: Spek, A. L. (2009). Acta. Cryst. D65, 148-155.
 
PROCESS: Rigaku (1996). PROCESS. Rigaku Corporation, Tokyo, Japan.
 
PROCESS-AUTO: Rigaku (1998). PROCESS-AUTO. Rigaku Corporation, Tokyo, Japan.
 
PublCIF: Westrip, S. P. (2010). J. Appl. Cryst. 43, 920-925.
 
SCHAKAL: Keller, E. (1999) University of Freiburg, Germany.
 
SHELX: Sheldrick, G. M. (2008). Acta Cryst. A64, 112-122.
 
SHELXD: Schneider, T. R. & Sheldrick, G. M. (2002) Acta Cryst. D58, 1772-1779.
 
SIR92: Altomare, A., Cascarano, G., Giacovazzo, C., Guagliardi, A., Burla,
M. C., Polidori, G. & Camalli, M. (1994). J. Appl. Cryst. 27, 435.
 
SIR97: Altomare, A., Burla, M. C., Camalli, M., Cascarano, G. L.,
Giacovazzo, C., Guagliardi, A., Moliterni, A. G. G., Polidori, G. &
Spagna, R. (1999). J. Appl. Cryst. 32, 115-119.
 
SIR2002: Burla, M. C., Camalli, M., Carrozzini, B., Cascarano, G. L.,
Giacovazzo, C., Polidori, G. & Spagna, R. (2003). J. Appl. Cryst. 36, 1103.
 
SIR2004: Burla, M. C., Caliandro, R., Camalli, M., Carrozzini, B.,
Cascarano, G. L., De Caro, L., Giacovazzo, C., Polidori, G. & Spagna, R.
(2005). J. Appl. Cryst. 38, 381-388.
 
SIR2008 & IL MILIONE: Burla, M. C., Caliandro, R., Camalli, M., Carrozzini, B.,
Cascarano, G. L., De Caro, L., Giacovazzo, C., Polidori, G., Siliqi, D.,
& Spagna, R. (2007). J. Appl. Cryst. 40, 609-613.
 
SIR2011: Burla, M. C., Caliandro, R., Camalli, M., Carrozzini, B.,
Cascarano, G. L., Giacovazzo, C., Mallamo, M., Mazzone, A., Polidori, G.
& Spagna, R. (2012). J. Appl. Cryst. 45, 357-361.
 
SUPERFLIP: Palatinus, L. & Chapuis, G. (2007) J. Appl. Cryst. 40, 786-790.
 
TEXSAN: Molecular Structure Corporation & Rigaku (2000). TEXSAN. MSC,
The Woodlands, Texas, USA, and Rigaku Corporation, Tokyo, Japan.
 
WinGX: Farrugia, L. J. (2012). J. Appl. Cryst. 45, 849-854.
 
X-AREA, X-RED, X-RED32, X-SHAPE:  Stoe & Cie (2002). Program name(s).
Stoe & Cie GmbH, Darmstadt, Germany.
 
XCAD4: Harms, K. & Wocadlo, S. (1995). XCAD4. University of Marburg, Germany.
 
XSCANS: Siemens (1994). XSCANS. Siemens Analytical X-ray Instruments Inc.,
Madison, Wisconsin, USA.
 
;
 
#------------------  SECTION 2. COMPOUND(S) DETAILS -------------------------#
 
data_shelx
 
_audit_creation_date                    2019-12-13T00:22:56-00:00
_audit_creation_method                  'WinGX routine CIF_UPDATE'
_audit_conform_dict_name                cif_core.dic
_audit_conform_dict_version             2.4.3
_audit_conform_dict_location            ftp://ftp.iucr.org/pub/cif_core.dic
_publ_requested_category                FM
 
#----------------------------------------------------------------------------#
#                   CHEMICAL INFORMATION                                     #
#----------------------------------------------------------------------------#
 
_chemical_formula_moiety                'C40 H32 N8 O8 Yb, C6 Cr N6, 6(O)'
_chemical_formula_sum                   'C46 H32 Cr N14 O14 Yb'
_chemical_formula_weight                1229.89
 
#----------------------------------------------------------------------------#
#                   UNIT CELL INFORMATION                                    #
#----------------------------------------------------------------------------#
 
_symmetry_cell_setting                  orthorhombic
_symmetry_space_group_name_H-M          'F d d d'
_symmetry_space_group_name_Hall         '-F 2uv 2vw'
_symmetry_Int_Tables_number             70
loop_
    _symmetry_equiv_pos_as_xyz
'x, y, z'
'-x+3/4, -y+3/4, z'
'-x+3/4, y, -z+3/4'
'x, -y+3/4, -z+3/4'
'x, y+1/2, z+1/2'
'-x+3/4, -y+5/4, z+1/2'
'-x+3/4, y+1/2, -z+5/4'
'x, -y+5/4, -z+5/4'
'x+1/2, y, z+1/2'
'-x+5/4, -y+3/4, z+1/2'
'-x+5/4, y, -z+5/4'
'x+1/2, -y+3/4, -z+5/4'
'x+1/2, y+1/2, z'
'-x+5/4, -y+5/4, z'
'-x+5/4, y+1/2, -z+3/4'
'x+1/2, -y+5/4, -z+3/4'
'-x, -y, -z'
'x-3/4, y-3/4, -z'
'x-3/4, -y, z-3/4'
'-x, y-3/4, z-3/4'
'-x, -y+1/2, -z+1/2'
'x-3/4, y-1/4, -z+1/2'
'x-3/4, -y+1/2, z-1/4'
'-x, y-1/4, z-1/4'
'-x+1/2, -y, -z+1/2'
'x-1/4, y-3/4, -z+1/2'
'x-1/4, -y, z-1/4'
'-x+1/2, y-3/4, z-1/4'
'-x+1/2, -y+1/2, -z'
'x-1/4, y-1/4, -z'
'x-1/4, -y+1/2, z-3/4'
'-x+1/2, y-1/4, z-3/4'
 
_cell_length_a                          13.9366(11)
_cell_length_b                          25.744(2)
_cell_length_c                          28.199(3)
_cell_angle_alpha                       90
_cell_angle_beta                        90
_cell_angle_gamma                       90
_cell_volume                            10117.5(15)
_cell_formula_units_Z                   8
_cell_measurement_temperature           100(2)
_cell_measurement_reflns_used           17013
_cell_measurement_theta_min             2.731
_cell_measurement_theta_max             27.101
_cell_measurement_wavelength            0.71073
 
#----------------------------------------------------------------------------#
#                   CRYSTAL INFORMATION                                      #
#----------------------------------------------------------------------------#
 
_exptl_crystal_description              needle
_exptl_crystal_colour                   yellow
_exptl_crystal_size_max                 0.15
_exptl_crystal_size_mid                 0.06
_exptl_crystal_size_min                 0.04
_exptl_crystal_density_diffrn           1.615
_exptl_crystal_density_method           'not measured'
_exptl_crystal_F_000                    4896
 
#----------------------------------------------------------------------------#
#                   ABSORPTION CORRECTION                                    #
#----------------------------------------------------------------------------#
 
_exptl_absorpt_coefficient_mu           2.132
_exptl_absorpt_correction_type           'multi-scan' 
_exptl_absorpt_correction_T_min          0.74
_exptl_absorpt_correction_T_max          0.92
_exptl_absorpt_process_details           'SADABS-2016/2 (Krause, 2015)'

 
#----------------------------------------------------------------------------#
#                   DATA COLLECTION                                          #
#----------------------------------------------------------------------------#
 
_diffrn_ambient_temperature             100(2)
_diffrn_radiation_wavelength            0.71073
_diffrn_radiation_type                  MoK\a
_diffrn_radiation_probe                 x-ray
_diffrn_radiation_monochromator         graphite
_diffrn_measurement_device_type   	'D8Quest Eco Photon50' 
_diffrn_measurement_method       	 \w
_diffrn_standards_number                0
_diffrn_standards_interval_time         0
_diffrn_standards_interval_count        0
_diffrn_standards_decay_%               0
_diffrn_reflns_av_R_equivalents         0.0863
_diffrn_reflns_av_unetI/netI            0.0538
_diffrn_reflns_number                   17013
_diffrn_reflns_limit_h_min              -17
_diffrn_reflns_limit_h_max              17
_diffrn_reflns_limit_k_min              -32
_diffrn_reflns_limit_k_max              32
_diffrn_reflns_limit_l_min              -35
_diffrn_reflns_limit_l_max              36
_diffrn_reflns_theta_min                2.731
_diffrn_reflns_theta_max                27.101
_diffrn_reflns_theta_full               25.242
_diffrn_measured_fraction_theta_full
                                        0.999
_diffrn_measured_fraction_theta_max
                                        0.999
_diffrn_reflns_Laue_measured_fraction_full
                                        0.999
_diffrn_reflns_Laue_measured_fraction_max
                                        0.999
_diffrn_reflns_point_group_measured_fraction_full
                                        0.999
_diffrn_reflns_point_group_measured_fraction_max
                                        0.999
_reflns_Friedel_coverage                0
_reflns_number_total                    2802
_reflns_number_gt                       2311
_reflns_threshold_expression            'I > 2\s(I)'
 
#----------------------------------------------------------------------------#
#                   COMPUTER PROGRAMS USED                                   #
#----------------------------------------------------------------------------#
 
_computing_structure_solution           'SHELXT 2014/5 (Sheldrick, 2014)'
_computing_structure_refinement         'SHELXL-2018/3 (Sheldrick, 2018)'
_computing_molecular_graphics           'Ortep for Windows (Farrugia, 2012)'
_computing_publication_material
                                   'WinGX publication routines (Farrugia, 2012)'
 
#----------------------------------------------------------------------------#
#                   STRUCTURE SOLUTION                                       #
#----------------------------------------------------------------------------#
 
_atom_sites_solution_hydrogens          geom
 
#----------------------------------------------------------------------------#
#                   REFINEMENT INFORMATION                                   #
#----------------------------------------------------------------------------#
 
_refine_ls_structure_factor_coef        Fsqd
_refine_ls_matrix_type                  full
_refine_ls_weighting_scheme             calc
_refine_ls_weighting_details
            'w=1/[\s^2^(Fo^2^)+(0.0370P)^2^+367.2329P] where P=(Fo^2^+2Fc^2^)/3'
_refine_ls_hydrogen_treatment           constr
_refine_ls_extinction_method            none
_refine_ls_number_reflns                2802
_refine_ls_number_parameters            179
_refine_ls_number_restraints            39
_refine_ls_number_constraints           0
_refine_ls_R_factor_all                 0.0696
_refine_ls_R_factor_gt                  0.0529
_refine_ls_wR_factor_ref                0.1212
_refine_ls_wR_factor_gt                 0.1145
_refine_ls_goodness_of_fit_ref          1.036
_refine_ls_restrained_S_all             1.107
_refine_ls_shift/su_max                 0
_refine_ls_shift/su_mean                0
_refine_diff_density_max                2.69
_refine_diff_density_min                -2.879
_refine_diff_density_rms                0.163
 
#----------------------------------------------------------------------------#
#                   CONSTRAINTS AND RESTRAINTS                               #
#----------------------------------------------------------------------------#
 
 
#----------------------------------------------------------------------------#
#                   ATOMIC TYPES, COORDINATES AND THERMAL PARAMETERS         #
#----------------------------------------------------------------------------#
 
loop_
    _atom_type_symbol
    _atom_type_description
    _atom_type_scat_dispersion_real
    _atom_type_scat_dispersion_imag
    _atom_type_scat_source
C C 0.0033 0.0016 'International Tables Vol C Tables 4.2.6.8 and 6.1.1.4'
H H 0 0 'International Tables Vol C Tables 4.2.6.8 and 6.1.1.4'
Cr Cr 0.3209 0.6236 'International Tables Vol C Tables 4.2.6.8 and 6.1.1.4'
N N 0.0061 0.0033 'International Tables Vol C Tables 4.2.6.8 and 6.1.1.4'
O O 0.0106 0.006 'International Tables Vol C Tables 4.2.6.8 and 6.1.1.4'
Yb Yb -0.385 5.5486 'International Tables Vol C Tables 4.2.6.8 and 6.1.1.4'
 
loop_
    _atom_site_label
    _atom_site_type_symbol
    _atom_site_fract_x
    _atom_site_fract_y
    _atom_site_fract_z
    _atom_site_U_iso_or_equiv
    _atom_site_adp_type
    _atom_site_occupancy
    _atom_site_site_symmetry_order
    _atom_site_calc_flag
    _atom_site_refinement_flags_posn
    _atom_site_refinement_flags_adp
    _atom_site_refinement_flags_occupancy
    _atom_site_disorder_assembly
    _atom_site_disorder_group
Yb1 Yb 0.125 0.625 0.625 0.01699(15) Uani 1 4 d S T P . .
Cr1 Cr 0.625 0.625 0.625 0.0864(14) Uani 1 4 d S T P . .
O2 O 0.2412(3) 0.68048(18) 0.64730(13) 0.0267(10) Uani 1 1 d . . . . .
O1 O 0.0716(3) 0.66894(15) 0.69393(13) 0.0188(8) Uani 1 1 d . . . . .
N3 N 0.0634(3) 0.72029(19) 0.69232(16) 0.0187(10) Uani 1 1 d . . . . .
N4 N 0.2752(3) 0.69070(19) 0.68990(16) 0.0203(10) Uani 1 1 d . . . . .
C12 C 0.3572(4) 0.6678(3) 0.7040(2) 0.0248(13) Uani 1 1 d . . . . .
H12 H 0.384858 0.64119 0.685083 0.03 Uiso 1 1 calc R U . . .
C8 C 0.2312(4) 0.7268(3) 0.7174(2) 0.0265(13) Uani 1 1 d . . . . .
C7 C 0.1405(4) 0.7511(3) 0.7020(2) 0.0282(14) Uani 1 1 d . . . . .
C9 C 0.2748(5) 0.7425(3) 0.7591(3) 0.0431(19) Uani 1 1 d . . . . .
H9 H 0.245101 0.768246 0.778182 0.052 Uiso 1 1 calc R U . . .
C3 C -0.0231(4) 0.7417(2) 0.6823(2) 0.0249(13) Uani 1 1 d . . . . .
H3 H -0.076255 0.719794 0.675567 0.03 Uiso 1 1 calc R U . . .
O2S O 0.4802(5) 0.5723(3) 0.3781(3) 0.091(2) Uani 1 1 d D U . . .
C4 C -0.0347(5) 0.7941(3) 0.6818(3) 0.0375(17) Uani 1 1 d . . . . .
H4 H -0.09606 0.808511 0.675211 0.045 Uiso 1 1 calc R U . . .
C6 C 0.1303(5) 0.8044(3) 0.7008(3) 0.0459(19) Uani 1 1 d . . . . .
H6 H 0.184256 0.825967 0.706971 0.055 Uiso 1 1 calc R U . . .
C1 C 0.625 0.625 0.5522(5) 0.074(4) Uani 1 2 d S TU P . .
C11 C 0.4017(4) 0.6825(3) 0.7456(2) 0.0325(15) Uani 1 1 d . . . . .
H11 H 0.459633 0.666181 0.755292 0.039 Uiso 1 1 calc R U . . .
C10 C 0.3609(5) 0.7212(3) 0.7731(2) 0.045(2) Uani 1 1 d . . . . .
H10 H 0.391826 0.732809 0.801204 0.054 Uiso 1 1 calc R U . . .
N2 N 0.4741(5) 0.7204(4) 0.6214(3) 0.082(2) Uani 1 1 d . U . . .
C5 C 0.0424(6) 0.8268(3) 0.6907(4) 0.055(2) Uani 1 1 d . . . . .
H5 H 0.035092 0.863522 0.689916 0.065 Uiso 1 1 calc R U . . .
C2 C 0.5234(7) 0.6833(4) 0.6221(4) 0.065(2) Uani 1 1 d . U . . .
N1 N 0.625 0.625 0.5111(4) 0.091(4) Uani 1 2 d S TU P . .
O1S O 0.6125(13) 0.6400(5) 0.4166(5) 0.095(5) Uani 0.5 1 d D U P A -1
 
loop_
    _atom_site_aniso_label
    _atom_site_aniso_U_11
    _atom_site_aniso_U_22
    _atom_site_aniso_U_33
    _atom_site_aniso_U_23
    _atom_site_aniso_U_13
    _atom_site_aniso_U_12
Yb1 0.0100(2) 0.0303(3) 0.0107(2) 0 0 0
Cr1 0.0123(10) 0.230(4) 0.0172(11) 0 0 0
O2 0.019(2) 0.052(3) 0.0090(18) -0.0024(18) 0.0005(16) -0.0103(19)
O1 0.0165(19) 0.024(2) 0.0155(19) -0.0005(16) 0.0013(15) -0.0013(16)
N3 0.015(2) 0.026(3) 0.016(2) -0.0004(19) -0.0004(18) -0.0003(19)
N4 0.015(2) 0.032(3) 0.014(2) 0.000(2) -0.0013(18) -0.007(2)
C12 0.013(3) 0.043(4) 0.018(3) 0.000(2) 0.004(2) 0.003(2)
C8 0.016(3) 0.033(3) 0.030(3) -0.006(3) -0.007(2) 0.000(2)
C7 0.017(3) 0.035(3) 0.033(3) 0.001(3) -0.004(2) -0.002(2)
C9 0.022(3) 0.069(5) 0.038(4) -0.026(4) -0.008(3) 0.007(3)
C3 0.016(3) 0.036(4) 0.023(3) -0.002(3) -0.005(2) 0.002(2)
O2S 0.071(4) 0.132(5) 0.069(4) 0.023(4) 0.018(4) 0.011(4)
C4 0.025(3) 0.035(4) 0.052(4) 0.002(3) -0.014(3) 0.010(3)
C6 0.031(3) 0.028(3) 0.079(6) 0.002(3) -0.014(4) -0.008(3)
C1 0.073(5) 0.086(5) 0.065(4) 0 0 -0.020(4)
C11 0.015(3) 0.059(5) 0.023(3) -0.001(3) -0.005(2) 0.004(3)
C10 0.023(4) 0.081(6) 0.030(3) -0.022(4) -0.014(3) 0.009(3)
N2 0.039(3) 0.119(5) 0.088(5) 0.066(5) 0.000(4) -0.012(4)
C5 0.042(4) 0.025(4) 0.097(7) 0.000(4) -0.019(5) 0.002(3)
C2 0.047(3) 0.091(4) 0.059(4) 0.022(3) 0.007(3) -0.008(3)
N1 0.109(7) 0.106(7) 0.059(5) 0 0 -0.064(6)
O1S 0.113(8) 0.104(9) 0.070(6) 0.004(6) -0.010(7) 0.023(7)
 
 
#----------------------------------------------------------------------------#
#                   MOLECULAR GEOMETRY                                       #
#----------------------------------------------------------------------------#
 
_geom_special_details
;
 All esds (except the esd in the dihedral angle between two l.s. planes)
 are estimated using the full covariance matrix.  The cell esds are taken
 into account individually in the estimation of esds in distances, angles
 and torsion angles; correlations between esds in cell parameters are only
 used when they are defined by crystal symmetry.  An approximate (isotropic)
 treatment of cell esds is used for estimating esds involving l.s. planes.
;
loop_
    _geom_bond_atom_site_label_1
    _geom_bond_atom_site_label_2
    _geom_bond_distance
    _geom_bond_site_symmetry_2
    _geom_bond_publ_flag
Yb1 O2 2.249(4) . ?
Yb1 O2 2.249(4) 14_455 ?
Yb1 O2 2.249(4) 8 ?
Yb1 O2 2.249(4) 11_455 ?
Yb1 O1 2.369(4) 8 ?
Yb1 O1 2.369(4) 14_455 ?
Yb1 O1 2.369(4) 11_455 ?
Yb1 O1 2.369(4) . ?
Cr1 C1 2.052(15) 11 ?
Cr1 C1 2.052(15) . ?
Cr1 C2 2.064(11) 11 ?
Cr1 C2 2.064(11) 8 ?
Cr1 C2 2.064(11) 14 ?
Cr1 C2 2.064(11) . ?
O2 N4 1.318(6) . ?
O1 N3 1.328(6) . ?
N3 C3 1.355(7) . ?
N3 C7 1.364(7) . ?
N4 C12 1.346(7) . ?
N4 C8 1.357(8) . ?
C12 C11 1.379(8) . ?
C12 H12 0.95 . ?
C8 C9 1.384(9) . ?
C8 C7 1.475(8) . ?
C7 C6 1.380(9) . ?
C9 C10 1.378(9) . ?
C9 H9 0.95 . ?
C3 C4 1.360(9) . ?
C3 H3 0.95 . ?
C4 C5 1.389(10) . ?
C4 H4 0.95 . ?
C6 C5 1.384(10) . ?
C6 H6 0.95 . ?
C1 N1 1.160(18) . ?
C11 C10 1.384(10) . ?
C11 H11 0.95 . ?
C10 H10 0.95 . ?
N2 C2 1.177(12) . ?
C5 H5 0.95 . ?
 
loop_
    _geom_angle_atom_site_label_1
    _geom_angle_atom_site_label_2
    _geom_angle_atom_site_label_3
    _geom_angle
    _geom_angle_site_symmetry_1
    _geom_angle_site_symmetry_3
    _geom_angle_publ_flag
O2 Yb1 O2 147.52(19) . 14_455 ?
O2 Yb1 O2 87.9(2) . 8 ?
O2 Yb1 O2 101.2(2) 14_455 8 ?
O2 Yb1 O2 101.2(2) . 11_455 ?
O2 Yb1 O2 87.9(2) 14_455 11_455 ?
O2 Yb1 O2 147.52(19) 8 11_455 ?
O2 Yb1 O1 139.36(13) . 8 ?
O2 Yb1 O1 72.55(14) 14_455 8 ?
O2 Yb1 O1 72.14(14) 8 8 ?
O2 Yb1 O1 81.24(14) 11_455 8 ?
O2 Yb1 O1 81.24(14) . 14_455 ?
O2 Yb1 O1 72.14(14) 14_455 14_455 ?
O2 Yb1 O1 72.55(14) 8 14_455 ?
O2 Yb1 O1 139.36(13) 11_455 14_455 ?
O1 Yb1 O1 122.94(19) 8 14_455 ?
O2 Yb1 O1 72.55(14) . 11_455 ?
O2 Yb1 O1 139.36(13) 14_455 11_455 ?
O2 Yb1 O1 81.24(14) 8 11_455 ?
O2 Yb1 O1 72.14(14) 11_455 11_455 ?
O1 Yb1 O1 69.72(19) 8 11_455 ?
O1 Yb1 O1 143.40(18) 14_455 11_455 ?
O2 Yb1 O1 72.14(14) . . ?
O2 Yb1 O1 81.24(14) 14_455 . ?
O2 Yb1 O1 139.36(13) 8 . ?
O2 Yb1 O1 72.55(14) 11_455 . ?
O1 Yb1 O1 143.40(18) 8 . ?
O1 Yb1 O1 69.72(19) 14_455 . ?
O1 Yb1 O1 122.94(19) 11_455 . ?
C1 Cr1 C1 180 11 . ?
C1 Cr1 C2 87.7(3) 11 11 ?
C1 Cr1 C2 92.3(3) . 11 ?
C1 Cr1 C2 87.7(3) 11 8 ?
C1 Cr1 C2 92.3(3) . 8 ?
C2 Cr1 C2 175.5(6) 11 8 ?
C1 Cr1 C2 92.3(3) 11 14 ?
C1 Cr1 C2 87.7(3) . 14 ?
C2 Cr1 C2 93.4(5) 11 14 ?
C2 Cr1 C2 86.8(5) 8 14 ?
C1 Cr1 C2 92.3(3) 11 . ?
C1 Cr1 C2 87.7(3) . . ?
C2 Cr1 C2 86.8(5) 11 . ?
C2 Cr1 C2 93.4(5) 8 . ?
C2 Cr1 C2 175.5(6) 14 . ?
N4 O2 Yb1 129.8(3) . . ?
N3 O1 Yb1 118.3(3) . . ?
O1 N3 C3 119.3(5) . . ?
O1 N3 C7 120.3(5) . . ?
C3 N3 C7 120.4(5) . . ?
O2 N4 C12 119.2(5) . . ?
O2 N4 C8 119.6(5) . . ?
C12 N4 C8 121.0(5) . . ?
N4 C12 C11 120.9(6) . . ?
N4 C12 H12 119.6 . . ?
C11 C12 H12 119.6 . . ?
N4 C8 C9 119.1(6) . . ?
N4 C8 C7 120.7(5) . . ?
C9 C8 C7 120.1(6) . . ?
N3 C7 C6 119.5(6) . . ?
N3 C7 C8 119.1(5) . . ?
C6 C7 C8 121.2(6) . . ?
C10 C9 C8 120.7(6) . . ?
C10 C9 H9 119.6 . . ?
C8 C9 H9 119.6 . . ?
N3 C3 C4 120.8(6) . . ?
N3 C3 H3 119.6 . . ?
C4 C3 H3 119.6 . . ?
C3 C4 C5 120.5(6) . . ?
C3 C4 H4 119.7 . . ?
C5 C4 H4 119.7 . . ?
C7 C6 C5 120.7(7) . . ?
C7 C6 H6 119.6 . . ?
C5 C6 H6 119.6 . . ?
N1 C1 Cr1 180 . . ?
C12 C11 C10 119.3(6) . . ?
C12 C11 H11 120.4 . . ?
C10 C11 H11 120.3 . . ?
C9 C10 C11 118.9(6) . . ?
C9 C10 H10 120.6 . . ?
C11 C10 H10 120.6 . . ?
C6 C5 C4 118.0(7) . . ?
C6 C5 H5 121 . . ?
C4 C5 H5 121 . . ?
N2 C2 Cr1 172.3(9) . . ?
 
_iucr_refine_instructions_details
;
TITL SC_JZ350_8_0m_a.res in Fddd
    shelx.res
    created by SHELXL-2018/3 at 00:22:48 on 13-Dec-2019
CELL  0.71073  13.9366  25.7443  28.1992   90.000   90.000   90.000
ZERR     8.00   0.0011   0.0021   0.0027    0.000    0.000    0.000
LATT   4
SYMM  3/4 - X, 3/4 - Y,   Z
SYMM  3/4 - X,   Y, 3/4 - Z
SYMM    X, 3/4 - Y, 3/4 - Z
SFAC  C    H    CR   N    O    YB
UNIT  368 256 8 112 112 8
MERG   2
DELU  C1 N1
DELU  C2 N2
DELU  CR1 O1
ISOR  0.004 C1 C2 N1 N2 O1S O2S
DFIX  2.7 O1S O2S
DELU  N1 O1S
FMAP   2
PLAN   20
SIZE     0.040   0.060   0.150
ACTA
BOND   $H
LIST   4
L.S.  60
TEMP  -173.00
WGHT    0.037000  367.232910
FVAR       0.09173
YB1   6    0.125000    0.625000    0.625000    10.25000    0.01000    0.03029 =
         0.01067    0.00000    0.00000    0.00000
CR1   3    0.625000    0.625000    0.625000    10.25000    0.01229    0.22983 =
         0.01717    0.00000    0.00000    0.00000
O2    5    0.241214    0.680483    0.647304    11.00000    0.01948    0.05161 =
         0.00900   -0.00235    0.00054   -0.01033
O1    5    0.071636    0.668940    0.693926    11.00000    0.01654    0.02439 =
         0.01548   -0.00049    0.00128   -0.00125
N3    4    0.063398    0.720290    0.692317    11.00000    0.01467    0.02552 =
         0.01594   -0.00041   -0.00040   -0.00027
N4    4    0.275234    0.690700    0.689899    11.00000    0.01491    0.03169 =
         0.01419    0.00000   -0.00131   -0.00694
C12   1    0.357240    0.667799    0.704019    11.00000    0.01332    0.04315 =
         0.01795    0.00039    0.00427    0.00320
AFIX  43
H12   2    0.384858    0.641190    0.685083    11.00000   -1.20000
AFIX   0
C8    1    0.231157    0.726791    0.717376    11.00000    0.01649    0.03266 =
         0.03023   -0.00565   -0.00677    0.00026
C7    1    0.140508    0.751128    0.702027    11.00000    0.01697    0.03499 =
         0.03250    0.00122   -0.00433   -0.00159
C9    1    0.274821    0.742483    0.759051    11.00000    0.02218    0.06936 =
         0.03760   -0.02571   -0.00803    0.00674
AFIX  43
H9    2    0.245101    0.768246    0.778182    11.00000   -1.20000
AFIX   0
C3    1   -0.023098    0.741687    0.682296    11.00000    0.01604    0.03591 =
         0.02267   -0.00186   -0.00491    0.00181
AFIX  43
H3    2   -0.076255    0.719794    0.675567    11.00000   -1.20000
AFIX   0
O2S   5    0.480231    0.572348    0.378093    11.00000    0.07108    0.13185 =
         0.06887    0.02303    0.01798    0.01134
C4    1   -0.034694    0.794134    0.681759    11.00000    0.02548    0.03468 =
         0.05228    0.00165   -0.01395    0.01030
AFIX  43
H4    2   -0.096060    0.808511    0.675211    11.00000   -1.20000
AFIX   0
C6    1    0.130329    0.804429    0.700807    11.00000    0.03061    0.02843 =
         0.07857    0.00231   -0.01439   -0.00813
AFIX  43
H6    2    0.184256    0.825967    0.706971    11.00000   -1.20000
AFIX   0
C1    1    0.625000    0.625000    0.552246    10.50000    0.07253    0.08566 =
         0.06529    0.00000    0.00000   -0.01995
C11   1    0.401679    0.682464    0.745616    11.00000    0.01464    0.05944 =
         0.02349   -0.00143   -0.00464    0.00362
AFIX  43
H11   2    0.459633    0.666181    0.755292    11.00000   -1.20000
AFIX   0
C10   1    0.360949    0.721155    0.773117    11.00000    0.02292    0.08131 =
         0.03002   -0.02211   -0.01372    0.00892
AFIX  43
H10   2    0.391826    0.732809    0.801204    11.00000   -1.20000
AFIX   0
N2    4    0.474116    0.720415    0.621416    11.00000    0.03909    0.11913 =
         0.08844    0.06589    0.00046   -0.01188
C5    1    0.042447    0.826846    0.690707    11.00000    0.04180    0.02478 =
         0.09692    0.00047   -0.01908    0.00177
AFIX  43
H5    2    0.035092    0.863522    0.689916    11.00000   -1.20000
AFIX   0
C2    1    0.523428    0.683284    0.622097    11.00000    0.04668    0.09104 =
         0.05852    0.02172    0.00718   -0.00790
N1    4    0.625000    0.625000    0.511098    10.50000    0.10860    0.10624 =
         0.05887    0.00000    0.00000   -0.06406
PART   -1
O1S   5    0.612530    0.639982    0.416587    10.50000    0.11263    0.10378 =
         0.07007    0.00423   -0.01019    0.02260
HKLF    4
 
 
 
 
REM  SC_JZ350_8_0m_a.res in Fddd
REM wR2 = 0.1212, GooF = S = 1.036, Restrained GooF = 1.107 for all data
REM R1 = 0.0529 for 2311 Fo > 4sig(Fo) and 0.0696 for all 2802 data
REM 179 parameters refined using 39 restraints
 
END
 
WGHT      0.0352    374.3299
 
REM Highest difference peak  2.690,  deepest hole -2.879,  1-sigma level  0.163
Q1    1   0.6250  0.6467  0.6250  10.50000  0.05    2.69
Q2    1   0.5274  0.7050  0.6305  11.00000  0.05    1.67
Q3    1   0.6016  0.6471  0.5507  11.00000  0.05    1.65
Q4    1   0.5280  0.6599  0.6150  11.00000  0.05    1.52
Q5    1   0.6796  0.6523  0.4110  11.00000  0.05    1.46
Q6    1   0.6613  0.6060  0.5125  11.00000  0.05    1.41
Q7    1   0.4758  0.7006  0.6046  11.00000  0.05    1.37
Q8    1   0.4691  0.7422  0.6328  11.00000  0.05    1.06
Q9    1   0.4759  0.5578  0.3737  11.00000  0.05    0.94
Q10   1   0.5184  0.6018  0.3871  11.00000  0.05    0.85
Q11   1   0.2189  0.6669  0.6110  11.00000  0.05    0.75
Q12   1   0.1655  0.5964  0.6287  11.00000  0.05    0.75
Q13   1   0.2320  0.7070  0.6363  11.00000  0.05    0.55
Q14   1   0.1029  0.6408  0.6945  11.00000  0.05    0.55
Q15   1   0.1250  0.6250  0.5993  10.50000  0.05    0.51
Q16   1   0.5929  0.6826  0.6426  11.00000  0.05    0.45
Q17   1   0.3757  0.6498  0.6672  11.00000  0.05    0.43
Q18   1   0.2277  0.6994  0.7026  11.00000  0.05    0.43
Q19   1   0.3665  0.6828  0.7723  11.00000  0.05    0.43
Q20   1   0.1726  0.6819  0.6492  11.00000  0.05    0.42
;
 
# END of CIF
